# Supplementary material for: Bis(isopropoxido-κO)bis­(2-methyl­quinolin-8-olato-κ2 N,O)titanium(IV)
Source: Acta Crystallogr Sect E Struct Rep Online. 2008 Nov 8;64(Pt 12):m1509. doi: 10.1107/S1600536808035460 (PMC2960138; doi:10.1107/S1600536808035460)
Supplement: Supplementary file 1 [file e-64-m1509-sup1.cif]

##############################################################################
###                                                                        ###
###        Electronic paper (Acta Crystallographica Section E)             ###
###                                                                        ###
##############################################################################
#                                                                            #
# This CIF contains the data in a paper accepted for publication in Acta     #
# Crystallographica Section E. It conforms to the requirements of Notes      #
# for Authors for Section E, and has been peer reviewed under the auspices   #
# of the IUCr Commission on Journals.                                        #
#                                                                            #
# Full details of the Crystallographic Information File format               #
# are given in the paper "The Crystallographic Information File (CIF):       #
# a New Standard Archive File for Crystallography" by S. R. Hall, F. H.      #
# Allen and I. D. Brown [Acta Cryst. (1991), A47, 655-685].                  #
#                                                                            #
# The current version of the core CIF dictionary is obtainable from          #
# ftp://ftp.iucr.org/pub/cif_core.dic. The current version number is 2.4.    #
#                                                                            #
# Software is freely available for graphical display of the structure(s) in  #
# this CIF.  For information consult the CIF home page http://www.iucr.org/  #
# cif/home.html                                                              #
#                                                                            #
# This file may be used for bona fide research purposes within the           #
# scientific community so long as proper attribution is given to the journal # 
# article from which it was obtained.                                        #
#                                                                            #
##############################################################################
                                             
data_global
_audit_creation_method     SHELXL-97
_journal_date_recd_electronic     2008-10-29
_journal_date_accepted     2008-10-29
_journal_name_full     'Acta Crystallographica, Section E'
_journal_year     2008
_journal_volume     64
_journal_issue     12
_journal_page_first     m1509
_journal_page_last     m1509
_journal_paper_category     QM
_journal_coeditor_code     TK2320
_publ_contact_author_name     'Dr Seik Weng Ng'
_publ_contact_author_address
;
Department of Chemistry
University of Malaya
50603 Kuala Lumpur
Malaysia
;
_publ_contact_author_email     seikweng@um.edu.my
_publ_contact_author_fax     '03 7967 4193'
_publ_contact_author_phone     '03 7967 6778'
_publ_section_title
;\
Bis(isopropoxido-\k<i>O</i>)bis(2-methylquinolin-8-olato-\k^2^<i>N</i>,\
<i>O</i>)titanium(IV)
;
loop_
    _publ_author_name
    _publ_author_address
    'Fazaeli, Yousef'
;
Department of Chemistry
Shahid Beheshti University
Tehran
Iran
;
    'Amini, Mostafa M.'
;
Department of Chemistry
Shahid Beheshti University
Tehran
Iran
;
    'Ng, Seik Weng'
;
Department of Chemistry
University of Malaya
50603 Kuala Lumpur
Malaysia
;
data_I
_audit_creation_method     SHELXL97
_chemical_name_systematic
;
Bis(isopropoxido-\k<i>O</i>)bis(2-methylquinolin-8-olato-
\k^2^<i>N</i>,<i>O</i>)titanium(IV)
;
_chemical_name_common     ?
_chemical_formula_moiety     'C26 H30 N2 O4 Ti'
_chemical_formula_sum     'C26 H30 N2 O4 Ti'
_chemical_formula_iupac     '[Ti (C10 H8 N O)2 (C3 H7 O)2]'
_chemical_formula_weight     482.42
_chemical_melting_point     ?
_symmetry_cell_setting     monoclinic
_symmetry_space_group_name_H-M     'P 21/c'
_symmetry_space_group_name_Hall     '-P 2ybc'
loop_
    _symmetry_equiv_pos_as_xyz
    'x, y, z'
    '-x, y+1/2, -z+1/2'
    '-x, -y, -z'
    'x, -y-1/2, z-1/2'
_cell_length_a     9.5851(2)
_cell_length_b     13.5768(2)
_cell_length_c     18.7779(3)
_cell_angle_alpha     90
_cell_angle_beta     102.5590(10)
_cell_angle_gamma     90
_cell_volume     2385.19(7)
_cell_formula_units_Z     4
_cell_measurement_reflns_used     6457
_cell_measurement_theta_min     2.2
_cell_measurement_theta_max     28.3
_cell_measurement_temperature     100(2)
_exptl_crystal_description     'irregular chip'
_exptl_crystal_colour     yellow
_exptl_crystal_size_max     0.35
_exptl_crystal_size_mid     0.25
_exptl_crystal_size_min     0.15
_exptl_crystal_density_diffrn     1.343
_exptl_crystal_density_meas     ?
_exptl_crystal_density_method     'not measured'
_exptl_crystal_F_000     1016
_exptl_absorpt_coefficient_mu     0.394
_exptl_absorpt_correction_type     multi-scan
_exptl_absorpt_process_details     '(SADABS; Sheldrick, 1996)'
_exptl_absorpt_correction_T_min     0.875
_exptl_absorpt_correction_T_max     0.943
_diffrn_ambient_temperature     100(2)
_diffrn_radiation_type     MoK\a
_diffrn_radiation_wavelength     0.71073
_diffrn_radiation_source     'fine-focus sealed tube'
_diffrn_radiation_monochromator     graphite
_diffrn_measurement_device_type     'Bruker SMART APEX'
_diffrn_measurement_method     \w
_diffrn_detector_area_resol_mean     ?
_diffrn_reflns_number     16391
_diffrn_reflns_av_R_equivalents     0.025
_diffrn_reflns_av_sigmaI/netI     0.027
_diffrn_reflns_theta_min     2.2
_diffrn_reflns_theta_max     27.5
_diffrn_reflns_theta_full     27.5
_diffrn_measured_fraction_theta_max     0.995
_diffrn_measured_fraction_theta_full     0.995
_diffrn_reflns_limit_h_min     -12
_diffrn_reflns_limit_h_max     11
_diffrn_reflns_limit_k_min     -17
_diffrn_reflns_limit_k_max     17
_diffrn_reflns_limit_l_min     -24
_diffrn_reflns_limit_l_max     24
_diffrn_standards_number     0
_diffrn_standards_interval_count     0
_diffrn_standards_interval_time     0
_diffrn_standards_decay_%     0
_reflns_number_total     5467
_reflns_number_gt     4651
_reflns_threshold_expression     I>2\s(I)
_refine_ls_structure_factor_coef     Fsqd
_refine_ls_matrix_type     full
_refine_ls_R_factor_all     0.041
_refine_ls_R_factor_gt     0.032
_refine_ls_wR_factor_gt     0.082
_refine_ls_wR_factor_ref     0.088
_refine_ls_goodness_of_fit_ref     1.03
_refine_ls_restrained_S_all     1.03
_refine_ls_number_reflns     5467
_refine_ls_number_parameters     304
_refine_ls_number_restraints     0
_refine_ls_hydrogen_treatment     constr
_refine_ls_weighting_scheme     calc
_refine_ls_weighting_details
       'calc w = 1/[\s^2^(Fo^2^)+(0.0394P)^2^+1.3426P] where P=(Fo^2^+2Fc^2^)/3'
_atom_sites_solution_hydrogens     geom
_atom_sites_solution_primary     direct
_atom_sites_solution_secondary     difmap
_refine_ls_shift/su_max     0.001
_refine_ls_shift/su_mean     0.001
_refine_diff_density_max     0.39
_refine_diff_density_min     -0.39
_refine_ls_extinction_method     none
_refine_ls_extinction_coef     ?
loop_
    _atom_type_symbol
    _atom_type_description
    _atom_type_scat_dispersion_real
    _atom_type_scat_dispersion_imag
    _atom_type_scat_source
    'C' 'C' 0.0033 0.0016
                         'International Tables Vol C Tables 4.2.6.8 and 6.1.1.4'
    'H' 'H' 0.0000 0.0000
                         'International Tables Vol C Tables 4.2.6.8 and 6.1.1.4'
    'N' 'N' 0.0061 0.0033
                         'International Tables Vol C Tables 4.2.6.8 and 6.1.1.4'
    'O' 'O' 0.0106 0.0060
                         'International Tables Vol C Tables 4.2.6.8 and 6.1.1.4'
    'Ti' 'Ti' 0.2776 0.4457
                         'International Tables Vol C Tables 4.2.6.8 and 6.1.1.4'
_computing_data_collection     'APEX2 (Bruker, 2007)'
_computing_cell_refinement     'APEX2 (Bruker, 2007)'
_computing_data_reduction     'SAINT (Bruker, 2007)'
_computing_structure_solution     'SHELXS97 (Sheldrick, 2008)'
_computing_structure_refinement     'SHELXL97 (Sheldrick, 2008)'
_computing_molecular_graphics     'X-SEED (Barbour, 2001)'
_computing_publication_material     'publCIF (Westrip, 2008)'
loop_
    _atom_site_type_symbol
    _atom_site_label
    _atom_site_fract_x
    _atom_site_fract_y
    _atom_site_fract_z
    _atom_site_U_iso_or_equiv
    _atom_site_adp_type
    _atom_site_calc_flag
    _atom_site_refinement_flags
    _atom_site_occupancy
    _atom_site_disorder_assembly
    _atom_site_disorder_group
    Ti Ti1 0.36712(3) 0.433571(18) 0.241664(14) 0.01288(8) Uani d . 1 . .
    O O1 0.26537(11) 0.55637(7) 0.23824(6) 0.0166(2) Uani d . 1 . .
    O O2 0.46090(11) 0.31617(7) 0.28355(5) 0.0153(2) Uani d . 1 . .
    O O3 0.49414(11) 0.48288(8) 0.19514(6) 0.0187(2) Uani d . 1 . .
    O O4 0.24248(11) 0.37144(8) 0.16802(5) 0.0171(2) Uani d . 1 . .
    N N1 0.19366(13) 0.41035(9) 0.31601(6) 0.0142(2) Uani d . 1 . .
    N N2 0.51257(13) 0.48222(9) 0.35581(6) 0.0145(2) Uani d . 1 . .
    C C1 0.16171(16) 0.57482(11) 0.27306(8) 0.0169(3) Uani d . 1 . .
    C C2 0.09311(17) 0.66473(12) 0.27024(9) 0.0219(3) Uani d . 1 . .
    H H2 0.1206 0.7172 0.2427 0.026 Uiso calc R 1 . .
    C C3 -0.01715(18) 0.67913(12) 0.30789(9) 0.0261(4) Uani d . 1 . .
    H H3 -0.0628 0.7415 0.3055 0.031 Uiso calc R 1 . .
    C C4 -0.05984(17) 0.60535(13) 0.34771(9) 0.0259(4) Uani d . 1 . .
    H H4 -0.1351 0.6164 0.3724 0.031 Uiso calc R 1 . .
    C C5 0.00847(16) 0.51221(12) 0.35212(8) 0.0204(3) Uani d . 1 . .
    C C6 0.12004(15) 0.49752(11) 0.31484(8) 0.0155(3) Uani d . 1 . .
    C C7 -0.02862(17) 0.43106(13) 0.39098(9) 0.0244(3) Uani d . 1 . .
    H H7 -0.1022 0.4370 0.4174 0.029 Uiso calc R 1 . .
    C C8 0.04179(17) 0.34421(13) 0.39039(9) 0.0228(3) Uani d . 1 . .
    H H8 0.0155 0.2890 0.4157 0.027 Uiso calc R 1 . .
    C C9 0.15426(16) 0.33490(11) 0.35243(8) 0.0170(3) Uani d . 1 . .
    C C10 0.22910(17) 0.23783(11) 0.35446(9) 0.0210(3) Uani d . 1 . .
    H H10A 0.2668 0.2303 0.3102 0.032 Uiso calc R 1 . .
    H H10B 0.1615 0.1845 0.3570 0.032 Uiso calc R 1 . .
    H H10C 0.3081 0.2352 0.3975 0.032 Uiso calc R 1 . .
    C C11 0.54608(15) 0.31020(11) 0.34980(8) 0.0151(3) Uani d . 1 . .
    C C12 0.60985(17) 0.22382(12) 0.37911(8) 0.0197(3) Uani d . 1 . .
    H H12 0.5961 0.1647 0.3514 0.024 Uiso calc R 1 . .
    C C13 0.69565(17) 0.22374(12) 0.45060(9) 0.0226(3) Uani d . 1 . .
    H H13 0.7381 0.1638 0.4706 0.027 Uiso calc R 1 . .
    C C14 0.71930(17) 0.30763(12) 0.49184(9) 0.0215(3) Uani d . 1 . .
    H H14 0.7760 0.3054 0.5401 0.026 Uiso calc R 1 . .
    C C15 0.65868(16) 0.39776(12) 0.46212(8) 0.0170(3) Uani d . 1 . .
    C C16 0.57156(15) 0.39851(11) 0.39100(8) 0.0145(3) Uani d . 1 . .
    C C17 0.68312(16) 0.49006(12) 0.49736(8) 0.0199(3) Uani d . 1 . .
    H H17 0.7367 0.4940 0.5462 0.024 Uiso calc R 1 . .
    C C18 0.62969(17) 0.57309(11) 0.46108(8) 0.0197(3) Uani d . 1 . .
    H H18 0.6493 0.6353 0.4842 0.024 Uiso calc R 1 . .
    C C19 0.54487(16) 0.56820(11) 0.38889(8) 0.0171(3) Uani d . 1 . .
    C C20 0.49429(18) 0.66222(11) 0.35024(9) 0.0235(3) Uani d . 1 . .
    H H20A 0.4595 0.6491 0.2981 0.035 Uiso calc R 1 . .
    H H20B 0.5736 0.7093 0.3570 0.035 Uiso calc R 1 . .
    H H20C 0.4166 0.6899 0.3704 0.035 Uiso calc R 1 . .
    C C21 0.63093(17) 0.48966(12) 0.17852(9) 0.0199(3) Uani d . 1 . .
    H H21 0.6754 0.5535 0.1980 0.024 Uiso calc R 1 . .
    C C22 0.6130(2) 0.48986(15) 0.09632(9) 0.0321(4) Uani d . 1 . .
    H H22A 0.5505 0.5445 0.0754 0.048 Uiso calc R 1 . .
    H H22B 0.5703 0.4274 0.0764 0.048 Uiso calc R 1 . .
    H H22C 0.7066 0.4978 0.0840 0.048 Uiso calc R 1 . .
    C C23 0.72535(18) 0.40664(13) 0.21459(10) 0.0274(4) Uani d . 1 . .
    H H23A 0.7328 0.4091 0.2674 0.041 Uiso calc R 1 . .
    H H23B 0.8207 0.4135 0.2042 0.041 Uiso calc R 1 . .
    H H23C 0.6838 0.3434 0.1956 0.041 Uiso calc R 1 . .
    C C24 0.17566(17) 0.41249(11) 0.09929(8) 0.0181(3) Uani d . 1 . .
    H H24 0.2249 0.4755 0.0922 0.022 Uiso calc R 1 . .
    C C25 0.1915(2) 0.34129(13) 0.03960(9) 0.0308(4) Uani d . 1 . .
    H H25A 0.2932 0.3306 0.0411 0.046 Uiso calc R 1 . .
    H H25B 0.1451 0.3687 -0.0079 0.046 Uiso calc R 1 . .
    H H25C 0.1464 0.2784 0.0470 0.046 Uiso calc R 1 . .
    C C26 0.02027(18) 0.43437(14) 0.09889(10) 0.0279(4) Uani d . 1 . .
    H H26A 0.0150 0.4809 0.1381 0.042 Uiso calc R 1 . .
    H H26B -0.0286 0.3731 0.1065 0.042 Uiso calc R 1 . .
    H H26C -0.0259 0.4632 0.0518 0.042 Uiso calc R 1 . .
loop_
    _atom_site_aniso_label
    _atom_site_aniso_U_11
    _atom_site_aniso_U_22
    _atom_site_aniso_U_33
    _atom_site_aniso_U_12
    _atom_site_aniso_U_13
    _atom_site_aniso_U_23
    Ti1 0.01437(14) 0.01316(13) 0.01128(13) 0.00042(10) 0.00319(9) 0.00035(9)
    O1 0.0175(5) 0.0147(5) 0.0178(5) 0.0012(4) 0.0042(4) 0.0013(4)
    O2 0.0170(5) 0.0156(5) 0.0125(5) 0.0015(4) 0.0016(4) -0.0008(4)
    O3 0.0177(5) 0.0219(5) 0.0178(5) 0.0005(4) 0.0068(4) 0.0032(4)
    O4 0.0201(5) 0.0170(5) 0.0130(5) -0.0005(4) 0.0013(4) 0.0005(4)
    N1 0.0133(6) 0.0169(6) 0.0119(6) -0.0007(5) 0.0017(5) -0.0018(4)
    N2 0.0132(6) 0.0164(6) 0.0144(6) -0.0013(5) 0.0041(5) 0.0001(5)
    C1 0.0155(7) 0.0176(7) 0.0158(7) -0.0004(6) -0.0006(5) -0.0037(5)
    C2 0.0216(8) 0.0172(7) 0.0240(8) 0.0025(6) -0.0016(6) -0.0030(6)
    C3 0.0224(8) 0.0231(8) 0.0296(9) 0.0087(7) -0.0013(7) -0.0095(7)
    C4 0.0170(8) 0.0343(9) 0.0262(8) 0.0060(7) 0.0039(6) -0.0099(7)
    C5 0.0136(7) 0.0289(8) 0.0177(7) 0.0009(6) 0.0011(6) -0.0054(6)
    C6 0.0131(7) 0.0185(7) 0.0133(7) 0.0000(6) -0.0005(5) -0.0034(5)
    C7 0.0162(8) 0.0388(10) 0.0197(8) -0.0011(7) 0.0071(6) -0.0023(7)
    C8 0.0192(8) 0.0305(9) 0.0189(8) -0.0048(7) 0.0049(6) 0.0035(6)
    C9 0.0154(7) 0.0214(7) 0.0129(7) -0.0034(6) 0.0003(5) 0.0001(5)
    C10 0.0216(8) 0.0205(8) 0.0214(8) -0.0019(6) 0.0056(6) 0.0045(6)
    C11 0.0128(7) 0.0189(7) 0.0139(7) 0.0002(5) 0.0034(5) 0.0007(5)
    C12 0.0196(8) 0.0188(7) 0.0205(8) 0.0022(6) 0.0042(6) 0.0016(6)
    C13 0.0208(8) 0.0237(8) 0.0223(8) 0.0055(6) 0.0025(6) 0.0077(6)
    C14 0.0173(8) 0.0296(8) 0.0164(7) 0.0009(6) 0.0010(6) 0.0047(6)
    C15 0.0136(7) 0.0240(8) 0.0140(7) -0.0016(6) 0.0042(6) 0.0013(6)
    C16 0.0122(7) 0.0182(7) 0.0141(7) -0.0002(5) 0.0049(5) 0.0014(5)
    C17 0.0152(7) 0.0301(8) 0.0142(7) -0.0047(6) 0.0030(6) -0.0032(6)
    C18 0.0183(8) 0.0221(8) 0.0191(7) -0.0062(6) 0.0052(6) -0.0061(6)
    C19 0.0151(7) 0.0188(7) 0.0182(7) -0.0037(6) 0.0057(6) -0.0018(6)
    C20 0.0278(9) 0.0167(7) 0.0238(8) -0.0025(6) 0.0009(7) -0.0008(6)
    C21 0.0189(8) 0.0216(8) 0.0210(8) -0.0041(6) 0.0081(6) -0.0003(6)
    C22 0.0325(10) 0.0447(11) 0.0233(9) 0.0086(8) 0.0156(7) 0.0071(8)
    C23 0.0180(8) 0.0340(9) 0.0305(9) 0.0017(7) 0.0059(7) 0.0053(7)
    C24 0.0218(8) 0.0189(7) 0.0130(7) 0.0004(6) 0.0024(6) 0.0019(5)
    C25 0.0447(11) 0.0302(9) 0.0160(8) 0.0091(8) 0.0031(7) -0.0011(7)
    C26 0.0225(9) 0.0362(10) 0.0245(8) 0.0057(7) 0.0037(7) 0.0071(7)
_geom_special_details
;
 All esds (except the esd in the dihedral angle between two l.s. planes)
 are estimated using the full covariance matrix.  The cell esds are taken
 into account individually in the estimation of esds in distances, angles
 and torsion angles; correlations between esds in cell parameters are only
 used when they are defined by crystal symmetry.  An approximate (isotropic)
 treatment of cell esds is used for estimating esds involving l.s. planes.
;
loop_
    _geom_bond_atom_site_label_1
    _geom_bond_atom_site_label_2
    _geom_bond_site_symmetry_2
    _geom_bond_distance
    _geom_bond_publ_flag
    Ti1 O3 . 1.7766(11) ?
    Ti1 O4 . 1.8255(10) ?
    Ti1 O2 . 1.9130(10) ?
    Ti1 O1 . 1.9255(10) ?
    Ti1 N2 . 2.3822(12) ?
    Ti1 N1 . 2.4130(12) ?
    O1 C1 . 1.3266(18) ?
    O2 C11 . 1.3338(17) ?
    O3 C21 . 1.4153(18) ?
    O4 C24 . 1.4239(17) ?
    N1 C9 . 1.3311(19) ?
    N1 C6 . 1.3756(19) ?
    N2 C19 . 1.3270(19) ?
    N2 C16 . 1.3731(19) ?
    C1 C2 . 1.382(2) ?
    C1 C6 . 1.419(2) ?
    C2 C3 . 1.407(2) ?
    C2 H2 . 0.9500 ?
    C3 C4 . 1.365(3) ?
    C3 H3 . 0.9500 ?
    C4 C5 . 1.418(2) ?
    C4 H4 . 0.9500 ?
    C5 C7 . 1.409(2) ?
    C5 C6 . 1.414(2) ?
    C7 C8 . 1.360(2) ?
    C7 H7 . 0.9500 ?
    C8 C9 . 1.421(2) ?
    C8 H8 . 0.9500 ?
    C9 C10 . 1.497(2) ?
    C10 H10A . 0.9800 ?
    C10 H10B . 0.9800 ?
    C10 H10C . 0.9800 ?
    C11 C12 . 1.380(2) ?
    C11 C16 . 1.419(2) ?
    C12 C13 . 1.414(2) ?
    C12 H12 . 0.9500 ?
    C13 C14 . 1.368(2) ?
    C13 H13 . 0.9500 ?
    C14 C15 . 1.416(2) ?
    C14 H14 . 0.9500 ?
    C15 C16 . 1.413(2) ?
    C15 C17 . 1.413(2) ?
    C17 C18 . 1.359(2) ?
    C17 H17 . 0.9500 ?
    C18 C19 . 1.422(2) ?
    C18 H18 . 0.9500 ?
    C19 C20 . 1.496(2) ?
    C20 H20A . 0.9800 ?
    C20 H20B . 0.9800 ?
    C20 H20C . 0.9800 ?
    C21 C23 . 1.511(2) ?
    C21 C22 . 1.515(2) ?
    C21 H21 . 1.0000 ?
    C22 H22A . 0.9800 ?
    C22 H22B . 0.9800 ?
    C22 H22C . 0.9800 ?
    C23 H23A . 0.9800 ?
    C23 H23B . 0.9800 ?
    C23 H23C . 0.9800 ?
    C24 C25 . 1.512(2) ?
    C24 C26 . 1.517(2) ?
    C24 H24 . 1.0000 ?
    C25 H25A . 0.9800 ?
    C25 H25B . 0.9800 ?
    C25 H25C . 0.9800 ?
    C26 H26A . 0.9800 ?
    C26 H26B . 0.9800 ?
    C26 H26C . 0.9800 ?
loop_
    _geom_angle_atom_site_label_1
    _geom_angle_atom_site_label_2
    _geom_angle_atom_site_label_3
    _geom_angle_site_symmetry_1
    _geom_angle_site_symmetry_3
    _geom_angle
    _geom_angle_publ_flag
    O3 Ti1 O4 . . 101.96(5) ?
    O3 Ti1 O2 . . 101.84(5) ?
    O4 Ti1 O2 . . 95.62(4) ?
    O3 Ti1 O1 . . 93.07(5) ?
    O4 Ti1 O1 . . 97.56(5) ?
    O2 Ti1 O1 . . 157.58(4) ?
    O3 Ti1 N2 . . 90.48(5) ?
    O4 Ti1 N2 . . 165.52(4) ?
    O2 Ti1 N2 . . 74.36(4) ?
    O1 Ti1 N2 . . 89.03(4) ?
    O3 Ti1 N1 . . 164.98(5) ?
    O4 Ti1 N1 . . 87.60(4) ?
    O2 Ti1 N1 . . 88.54(4) ?
    O1 Ti1 N1 . . 74.02(4) ?
    N2 Ti1 N1 . . 81.82(4) ?
    C1 O1 Ti1 . . 125.12(9) ?
    C11 O2 Ti1 . . 124.87(9) ?
    C21 O3 Ti1 . . 154.13(10) ?
    C24 O4 Ti1 . . 126.66(9) ?
    C9 N1 C6 . . 117.94(13) ?
    C9 N1 Ti1 . . 134.90(10) ?
    C6 N1 Ti1 . . 107.09(9) ?
    C19 N2 C16 . . 118.24(13) ?
    C19 N2 Ti1 . . 134.14(10) ?
    C16 N2 Ti1 . . 107.62(9) ?
    O1 C1 C2 . . 123.29(14) ?
    O1 C1 C6 . . 117.65(13) ?
    C2 C1 C6 . . 119.06(14) ?
    C1 C2 C3 . . 120.43(15) ?
    C1 C2 H2 . . 119.8 ?
    C3 C2 H2 . . 119.8 ?
    C4 C3 C2 . . 121.38(15) ?
    C4 C3 H3 . . 119.3 ?
    C2 C3 H3 . . 119.3 ?
    C3 C4 C5 . . 119.79(15) ?
    C3 C4 H4 . . 120.1 ?
    C5 C4 H4 . . 120.1 ?
    C7 C5 C6 . . 116.69(14) ?
    C7 C5 C4 . . 124.21(15) ?
    C6 C5 C4 . . 119.09(15) ?
    N1 C6 C5 . . 123.64(14) ?
    N1 C6 C1 . . 116.11(13) ?
    C5 C6 C1 . . 120.24(14) ?
    C8 C7 C5 . . 119.49(15) ?
    C8 C7 H7 . . 120.3 ?
    C5 C7 H7 . . 120.3 ?
    C7 C8 C9 . . 120.86(15) ?
    C7 C8 H8 . . 119.6 ?
    C9 C8 H8 . . 119.6 ?
    N1 C9 C8 . . 121.34(14) ?
    N1 C9 C10 . . 120.18(13) ?
    C8 C9 C10 . . 118.48(13) ?
    C9 C10 H10A . . 109.5 ?
    C9 C10 H10B . . 109.5 ?
    H10A C10 H10B . . 109.5 ?
    C9 C10 H10C . . 109.5 ?
    H10A C10 H10C . . 109.5 ?
    H10B C10 H10C . . 109.5 ?
    O2 C11 C12 . . 123.48(13) ?
    O2 C11 C16 . . 117.07(13) ?
    C12 C11 C16 . . 119.45(13) ?
    C11 C12 C13 . . 119.68(15) ?
    C11 C12 H12 . . 120.2 ?
    C13 C12 H12 . . 120.2 ?
    C14 C13 C12 . . 121.83(15) ?
    C14 C13 H13 . . 119.1 ?
    C12 C13 H13 . . 119.1 ?
    C13 C14 C15 . . 119.54(14) ?
    C13 C14 H14 . . 120.2 ?
    C15 C14 H14 . . 120.2 ?
    C16 C15 C17 . . 116.11(14) ?
    C16 C15 C14 . . 119.09(14) ?
    C17 C15 C14 . . 124.74(14) ?
    N2 C16 C15 . . 123.90(14) ?
    N2 C16 C11 . . 115.65(13) ?
    C15 C16 C11 . . 120.37(14) ?
    C18 C17 C15 . . 119.67(14) ?
    C18 C17 H17 . . 120.2 ?
    C15 C17 H17 . . 120.2 ?
    C17 C18 C19 . . 120.95(14) ?
    C17 C18 H18 . . 119.5 ?
    C19 C18 H18 . . 119.5 ?
    N2 C19 C18 . . 120.93(14) ?
    N2 C19 C20 . . 120.36(14) ?
    C18 C19 C20 . . 118.70(13) ?
    C19 C20 H20A . . 109.5 ?
    C19 C20 H20B . . 109.5 ?
    H20A C20 H20B . . 109.5 ?
    C19 C20 H20C . . 109.5 ?
    H20A C20 H20C . . 109.5 ?
    H20B C20 H20C . . 109.5 ?
    O3 C21 C23 . . 110.24(12) ?
    O3 C21 C22 . . 108.63(13) ?
    C23 C21 C22 . . 112.47(14) ?
    O3 C21 H21 . . 108.5 ?
    C23 C21 H21 . . 108.5 ?
    C22 C21 H21 . . 108.5 ?
    C21 C22 H22A . . 109.5 ?
    C21 C22 H22B . . 109.5 ?
    H22A C22 H22B . . 109.5 ?
    C21 C22 H22C . . 109.5 ?
    H22A C22 H22C . . 109.5 ?
    H22B C22 H22C . . 109.5 ?
    C21 C23 H23A . . 109.5 ?
    C21 C23 H23B . . 109.5 ?
    H23A C23 H23B . . 109.5 ?
    C21 C23 H23C . . 109.5 ?
    H23A C23 H23C . . 109.5 ?
    H23B C23 H23C . . 109.5 ?
    O4 C24 C25 . . 108.89(12) ?
    O4 C24 C26 . . 109.19(12) ?
    C25 C24 C26 . . 112.20(14) ?
    O4 C24 H24 . . 108.8 ?
    C25 C24 H24 . . 108.8 ?
    C26 C24 H24 . . 108.8 ?
    C24 C25 H25A . . 109.5 ?
    C24 C25 H25B . . 109.5 ?
    H25A C25 H25B . . 109.5 ?
    C24 C25 H25C . . 109.5 ?
    H25A C25 H25C . . 109.5 ?
    H25B C25 H25C . . 109.5 ?
    C24 C26 H26A . . 109.5 ?
    C24 C26 H26B . . 109.5 ?
    H26A C26 H26B . . 109.5 ?
    C24 C26 H26C . . 109.5 ?
    H26A C26 H26C . . 109.5 ?
    H26B C26 H26C . . 109.5 ?
loop_
    _geom_torsion_atom_site_label_1
    _geom_torsion_atom_site_label_2
    _geom_torsion_atom_site_label_3
    _geom_torsion_atom_site_label_4
    _geom_torsion_site_symmetry_1
    _geom_torsion_site_symmetry_2
    _geom_torsion_site_symmetry_3
    _geom_torsion_site_symmetry_4
    _geom_torsion
    _geom_torsion_publ_flag
    O3 Ti1 O1 C1 . . . . -171.18(11) ?
    O4 Ti1 O1 C1 . . . . 86.32(11) ?
    O2 Ti1 O1 C1 . . . . -39.19(19) ?
    N2 Ti1 O1 C1 . . . . -80.75(11) ?
    N1 Ti1 O1 C1 . . . . 1.02(11) ?
    O3 Ti1 O2 C11 . . . . 91.30(11) ?
    O4 Ti1 O2 C11 . . . . -165.20(11) ?
    O1 Ti1 O2 C11 . . . . -39.37(18) ?
    N2 Ti1 O2 C11 . . . . 4.16(10) ?
    N1 Ti1 O2 C11 . . . . -77.75(11) ?
    O4 Ti1 O3 C21 . . . . -112.2(2) ?
    O2 Ti1 O3 C21 . . . . -13.8(2) ?
    O1 Ti1 O3 C21 . . . . 149.4(2) ?
    N2 Ti1 O3 C21 . . . . 60.3(2) ?
    N1 Ti1 O3 C21 . . . . 119.1(2) ?
    O3 Ti1 O4 C24 . . . . -50.83(12) ?
    O2 Ti1 O4 C24 . . . . -154.22(11) ?
    O1 Ti1 O4 C24 . . . . 43.96(12) ?
    N2 Ti1 O4 C24 . . . . 160.41(16) ?
    N1 Ti1 O4 C24 . . . . 117.49(11) ?
    O3 Ti1 N1 C9 . . . . -152.04(17) ?
    O4 Ti1 N1 C9 . . . . 77.85(14) ?
    O2 Ti1 N1 C9 . . . . -17.84(14) ?
    O1 Ti1 N1 C9 . . . . 176.41(14) ?
    N2 Ti1 N1 C9 . . . . -92.25(14) ?
    O3 Ti1 N1 C6 . . . . 31.1(2) ?
    O4 Ti1 N1 C6 . . . . -98.96(9) ?
    O2 Ti1 N1 C6 . . . . 165.34(9) ?
    O1 Ti1 N1 C6 . . . . -0.40(9) ?
    N2 Ti1 N1 C6 . . . . 90.94(9) ?
    O3 Ti1 N2 C19 . . . . 71.95(14) ?
    O4 Ti1 N2 C19 . . . . -138.53(18) ?
    O2 Ti1 N2 C19 . . . . 174.12(14) ?
    O1 Ti1 N2 C19 . . . . -21.11(14) ?
    N1 Ti1 N2 C19 . . . . -95.11(14) ?
    O3 Ti1 N2 C16 . . . . -107.81(9) ?
    O4 Ti1 N2 C16 . . . . 41.7(2) ?
    O2 Ti1 N2 C16 . . . . -5.64(9) ?
    O1 Ti1 N2 C16 . . . . 159.13(9) ?
    N1 Ti1 N2 C16 . . . . 85.13(9) ?
    Ti1 O1 C1 C2 . . . . 178.74(11) ?
    Ti1 O1 C1 C6 . . . . -1.49(18) ?
    O1 C1 C2 C3 . . . . 179.34(14) ?
    C6 C1 C2 C3 . . . . -0.4(2) ?
    C1 C2 C3 C4 . . . . -0.3(2) ?
    C2 C3 C4 C5 . . . . 0.6(2) ?
    C3 C4 C5 C7 . . . . -179.23(16) ?
    C3 C4 C5 C6 . . . . -0.1(2) ?
    C9 N1 C6 C5 . . . . 2.2(2) ?
    Ti1 N1 C6 C5 . . . . 179.66(12) ?
    C9 N1 C6 C1 . . . . -177.60(13) ?
    Ti1 N1 C6 C1 . . . . -0.15(14) ?
    C7 C5 C6 N1 . . . . -1.2(2) ?
    C4 C5 C6 N1 . . . . 179.55(14) ?
    C7 C5 C6 C1 . . . . 178.57(14) ?
    C4 C5 C6 C1 . . . . -0.6(2) ?
    O1 C1 C6 N1 . . . . 0.93(19) ?
    C2 C1 C6 N1 . . . . -179.29(13) ?
    O1 C1 C6 C5 . . . . -178.89(13) ?
    C2 C1 C6 C5 . . . . 0.9(2) ?
    C6 C5 C7 C8 . . . . -0.6(2) ?
    C4 C5 C7 C8 . . . . 178.58(15) ?
    C5 C7 C8 C9 . . . . 1.4(2) ?
    C6 N1 C9 C8 . . . . -1.4(2) ?
    Ti1 N1 C9 C8 . . . . -177.92(10) ?
    C6 N1 C9 C10 . . . . 178.99(13) ?
    Ti1 N1 C9 C10 . . . . 2.4(2) ?
    C7 C8 C9 N1 . . . . -0.4(2) ?
    C7 C8 C9 C10 . . . . 179.26(15) ?
    Ti1 O2 C11 C12 . . . . 178.57(11) ?
    Ti1 O2 C11 C16 . . . . -1.88(18) ?
    O2 C11 C12 C13 . . . . -178.34(14) ?
    C16 C11 C12 C13 . . . . 2.1(2) ?
    C11 C12 C13 C14 . . . . -0.8(2) ?
    C12 C13 C14 C15 . . . . -1.1(2) ?
    C13 C14 C15 C16 . . . . 1.7(2) ?
    C13 C14 C15 C17 . . . . -175.58(15) ?
    C19 N2 C16 C15 . . . . 3.5(2) ?
    Ti1 N2 C16 C15 . . . . -176.65(11) ?
    C19 N2 C16 C11 . . . . -173.27(13) ?
    Ti1 N2 C16 C11 . . . . 6.53(14) ?
    C17 C15 C16 N2 . . . . 0.4(2) ?
    C14 C15 C16 N2 . . . . -177.12(13) ?
    C17 C15 C16 C11 . . . . 177.10(13) ?
    C14 C15 C16 C11 . . . . -0.4(2) ?
    O2 C11 C16 N2 . . . . -4.13(19) ?
    C12 C11 C16 N2 . . . . 175.45(13) ?
    O2 C11 C16 C15 . . . . 178.93(12) ?
    C12 C11 C16 C15 . . . . -1.5(2) ?
    C16 C15 C17 C18 . . . . -3.3(2) ?
    C14 C15 C17 C18 . . . . 174.09(15) ?
    C15 C17 C18 C19 . . . . 2.3(2) ?
    C16 N2 C19 C18 . . . . -4.6(2) ?
    Ti1 N2 C19 C18 . . . . 175.66(10) ?
    C16 N2 C19 C20 . . . . 174.44(13) ?
    Ti1 N2 C19 C20 . . . . -5.3(2) ?
    C17 C18 C19 N2 . . . . 1.8(2) ?
    C17 C18 C19 C20 . . . . -177.27(14) ?
    Ti1 O3 C21 C23 . . . . 8.2(3) ?
    Ti1 O3 C21 C22 . . . . 131.9(2) ?
    Ti1 O4 C24 C25 . . . . 132.10(12) ?
    Ti1 O4 C24 C26 . . . . -105.08(14) ?
