# Supplementary material for: Bis(isopropoxido-κO)bis­(2-methyl­quinolin-8-olato-κ2 N,O)titanium(IV)
Source: Acta Crystallogr Sect E Struct Rep Online. 2008 Nov 8;64(Pt 12):m1509. doi: 10.1107/S1600536808035460 (PMC2960138; doi:10.1107/S1600536808035460)
Supplement: Supplementary file 2 [file e-64-m1509-Isup2.hkl]

# 
# h,k,l, Fc-squared, Fo-squared, sigma(Fo-squared) and status flag 
# 
data_I
_shelx_title '  P21/c' 
_shelx_refln_list_code          4 
_shelx_F_calc_maximum      224.54 
_exptl_crystal_F_000      1016.00 
_reflns_d_resolution_high  0.7696 
 
loop_ 
 _symmetry_equiv_pos_as_xyz 
 'x, y, z' 
 '-x, y+1/2, -z+1/2' 
 '-x, -y, -z' 
 'x, -y-1/2, z-1/2' 
 
_cell_length_a     9.5851 
_cell_length_b    13.5768 
_cell_length_c    18.7779 
_cell_angle_alpha  90.000 
_cell_angle_beta  102.559 
_cell_angle_gamma  90.000 
 
_shelx_F_squared_multiplier     1.000 
 
loop_ 
 _refln_index_h 
 _refln_index_k 
 _refln_index_l 
 _refln_F_squared_calc 
 _refln_F_squared_meas 
 _refln_F_squared_sigma 
 _refln_observed_status 
   1   0   0    11313.74    11138.00    180.81 o 
   2   0   0     1370.04     1447.31     17.96 o 
   3   0   0     1870.19     1756.37     24.09 o 
   4   0   0     1441.84     1833.87     24.34 o 
   5   0   0      845.98      818.71     15.05 o 
   6   0   0     2795.77     3158.51     37.07 o 
   7   0   0      798.58      777.81     16.51 o 
   8   0   0     2851.27     2804.23     74.45 o 
   9   0   0      769.54      772.53     37.79 o 
  10   0   0      213.41      175.22     21.45 o 
  11   0   0     1287.19     1338.08     57.14 o 
  12   0   0      360.45      351.78     33.80 o 
   1   1   0     1251.76     1248.93     12.34 o 
   2   1   0     5150.68     5280.25     53.10 o 
   3   1   0       23.31       23.68      1.83 o 
   4   1   0     1750.46     1920.14     16.37 o 
   5   1   0       21.55       10.13      1.98 o 
   6   1   0     3522.36     3728.75     36.94 o 
   7   1   0      357.06      385.39      9.32 o 
   8   1   0      247.33      237.27     21.28 o 
   9   1   0      944.25      947.68     29.58 o 
  10   1   0        4.68        2.46      8.29 o 
  11   1   0        1.51       -3.58      8.99 o 
  12   1   0        6.34       10.49     11.14 o 
   0   2   0    28882.61    28384.70    276.06 o 
   1   2   0     2567.87     2575.12     21.24 o 
   2   2   0     1512.30     1562.05     16.76 o 
   3   2   0     2547.37     2532.82     29.62 o 
   4   2   0      998.84      880.89     14.50 o 
   5   2   0      233.26      226.29      5.34 o 
   6   2   0     2264.75     2290.91     23.71 o 
   7   2   0     1199.85     1132.44     17.56 o 
   8   2   0     2495.59     2505.62     49.24 o 
   9   2   0      292.80      277.52     16.86 o 
  10   2   0        1.84       11.74     10.32 o 
  11   2   0      300.19      338.68     21.47 o 
  12   2   0        3.08      -13.86     10.50 o 
   1   3   0     3042.17     2982.70     22.71 o 
   2   3   0     2859.06     2761.11     31.74 o 
   3   3   0     3450.73     3391.90     33.71 o 
   4   3   0       63.91       91.50      4.38 o 
   5   3   0     2800.90     2583.32     30.62 o 
   6   3   0     3945.00     3864.16     35.49 o 
   7   3   0       20.14       28.31      5.47 o 
   8   3   0      448.94      460.52     26.98 o 
   9   3   0      218.68      222.57     21.20 o 
  10   3   0     1161.40     1174.63     35.65 o 
  11   3   0      430.19      461.78     24.89 o 
   0   4   0       23.65       28.79      2.67 o 
   1   4   0     4381.99     4610.20     34.15 o 
   2   4   0     1186.81     1338.11     13.74 o 
   3   4   0      575.26      595.56     12.00 o 
   4   4   0       31.41       43.43      3.77 o 
   5   4   0      858.39      942.06     15.36 o 
   6   4   0      303.74      322.71      9.44 o 
   7   4   0        1.86       -4.54      3.56 o 
   8   4   0     1050.06     1081.48     19.45 o 
   9   4   0       10.21        7.27      7.97 o 
  10   4   0      959.52      869.29     31.02 o 
  11   4   0      166.16      174.71     31.41 o 
   1   5   0      137.14      204.84      4.59 o 
   2   5   0     4143.72     4091.35     31.82 o 
   3   5   0     2378.04     2265.12     21.92 o 
   4   5   0        6.64        9.70      2.77 o 
   5   5   0     1690.85     1521.52     19.46 o 
   6   5   0      886.15      849.64     15.85 o 
   7   5   0      367.45      396.31     11.60 o 
   8   5   0     1966.41     1974.20     33.99 o 
   9   5   0       62.09       62.17     11.01 o 
  10   5   0      293.21      305.36     19.94 o 
  11   5   0       36.48       37.63     11.96 o 
   0   6   0       74.70       51.83      4.43 o 
   1   6   0        4.32        4.00      1.82 o 
   2   6   0     7467.55     8066.49     59.04 o 
   3   6   0     3615.15     3712.02     33.40 o 
   4   6   0     2849.42     2846.35     27.47 o 
   5   6   0     3719.18     3869.39     36.63 o 
   6   6   0      231.98      261.30     10.85 o 
   7   6   0      219.82      229.36     10.87 o 
   8   6   0       35.16       24.57      6.14 o 
   9   6   0      113.20      117.31     18.13 o 
  10   6   0      621.27      562.43     35.84 o 
  11   6   0      697.50      736.07     43.47 o 
   1   7   0      349.08      406.87      8.04 o 
   2   7   0      930.97     1029.40     12.01 o 
   3   7   0     1131.90     1197.34     17.93 o 
   4   7   0       44.40       51.57      3.80 o 
   5   7   0      554.93      593.05     11.60 o 
   6   7   0        9.51        6.76      4.10 o 
   7   7   0      300.90      292.40     12.23 o 
   8   7   0       87.13       89.17      8.32 o 
   9   7   0      114.24      153.92     20.17 o 
  10   7   0       61.05       50.95     17.36 o 
  11   7   0        7.97        5.94     15.72 o 
   0   8   0     4424.03     4039.51     56.39 o 
   1   8   0      641.66      623.36     10.68 o 
   2   8   0      288.18      282.43      6.22 o 
   3   8   0      529.72      494.64     10.99 o 
   4   8   0      575.30      559.85     10.24 o 
   5   8   0      697.55      706.36     14.10 o 
   6   8   0      234.52      227.89     11.46 o 
   7   8   0       17.51       12.46      5.72 o 
   8   8   0       35.10       49.04      9.06 o 
   9   8   0      172.92      148.17     13.04 o 
  10   8   0      706.12      702.22     40.35 o 
   1   9   0        9.41       10.32      3.04 o 
   2   9   0     1186.53     1189.47     24.40 o 
   3   9   0     1795.12     1729.59     23.42 o 
   4   9   0       28.31       29.07      5.12 o 
   5   9   0     1215.32     1221.13     20.91 o 
   6   9   0      786.67      734.44     23.37 o 
   7   9   0       76.62       82.59     21.56 o 
   8   9   0      241.03      219.38     30.75 o 
   9   9   0       62.15       77.39     11.53 o 
  10   9   0      537.11      564.58     37.43 o 
   0  10   0      305.37      312.82     12.03 o 
   1  10   0      190.27      180.90      9.89 o 
   2  10   0      172.91      175.47     11.09 o 
   3  10   0      171.60      189.27      9.45 o 
   4  10   0       10.62       19.59      5.51 o 
   5  10   0      118.85      124.71     11.21 o 
   6  10   0       75.65       47.34      9.01 o 
   7  10   0      338.78      305.57     17.11 o 
   8  10   0      341.87      341.06     19.15 o 
   9  10   0       81.47       51.88     11.01 o 
  10  10   0      151.51      186.44     24.78 o 
   1  11   0     2146.88     2090.91     32.43 o 
   2  11   0     3948.58     3765.59     49.89 o 
   3  11   0     1056.14     1073.12     22.31 o 
   4  11   0       13.77        4.55      5.23 o 
   5  11   0     1047.96     1035.60     40.30 o 
   6  11   0     1123.06     1075.67     30.50 o 
   7  11   0       54.97       24.48      8.92 o 
   8  11   0       81.31       82.56     17.59 o 
   9  11   0      601.95      643.14     26.78 o 
   0  12   0     5346.46     5213.66    113.67 o 
   1  12   0       10.83        6.98      7.22 o 
   2  12   0      194.66      202.67     10.85 o 
   3  12   0      159.76      150.31      9.91 o 
   4  12   0      370.91      345.17     13.58 o 
   5  12   0      104.83      116.76     12.13 o 
   6  12   0      899.15      911.29     29.25 o 
   7  12   0      132.85      144.70     14.19 o 
   8  12   0       52.25       79.51     13.95 o 
   1  13   0      190.85      179.66     13.71 o 
   2  13   0     2297.54     2257.61     37.38 o 
   3  13   0      516.06      537.45     19.34 o 
   4  13   0      155.72      144.67     10.44 o 
   5  13   0      207.71      191.21     15.24 o 
   6  13   0      134.94      128.44     21.94 o 
   7  13   0      271.83      246.93     17.77 o 
   8  13   0      337.60      357.87     21.32 o 
   0  14   0     1423.71     1380.38     49.62 o 
   1  14   0      147.06      153.90     15.37 o 
   2  14   0       92.01       86.21      9.28 o 
   3  14   0      769.55      776.89     21.45 o 
   4  14   0     1087.19     1137.00     44.04 o 
   5  14   0      299.04      302.04     18.82 o 
   6  14   0      191.84      215.79     16.87 o 
   7  14   0      231.39      263.17     18.80 o 
   1  15   0        2.16        3.05      6.48 o 
   2  15   0      143.80      133.55     11.11 o 
   3  15   0       89.56       72.27     16.81 o 
   4  15   0       51.60       56.80     11.42 o 
   5  15   0        0.92       -9.45      8.39 o 
   6  15   0        0.03        7.85      9.90 o 
   0  16   0      750.35      797.67     41.42 o 
   1  16   0      305.19      293.67     15.35 o 
   2  16   0        5.63        2.98      7.59 o 
   3  16   0      595.99      611.67     20.72 o 
   4  16   0       50.89       23.57     10.83 o 
   5  16   0       73.96       83.00     19.92 o 
   1  17   0      256.43      231.99     14.82 o 
   2  17   0      851.43     1013.09     27.67 o 
   3  17   0      109.23      121.20     22.94 o 
 -12   1   1      225.15      256.22     30.95 o 
 -11   1   1       65.32       84.55     17.03 o 
 -10   1   1      134.17      139.06     14.75 o 
  -9   1   1      177.22      187.15     14.15 o 
  -8   1   1       24.77       26.35      7.93 o 
  -7   1   1      501.31      552.84      9.73 o 
  -6   1   1      191.57      128.21      8.92 o 
  -5   1   1      299.06      278.26      5.96 o 
  -4   1   1      384.75      394.91      5.73 o 
  -3   1   1      841.12      961.74     20.53 o 
  -2   1   1      235.12      224.25      4.06 o 
  -1   1   1    15451.03    15940.96    121.43 o 
   1   1   1     8415.30     8829.67     60.87 o 
   2   1   1     8732.39     8975.89     76.69 o 
   3   1   1       36.20       28.65      2.71 o 
   4   1   1      195.60      231.38      6.76 o 
   5   1   1     4665.67     4657.17     39.50 o 
   6   1   1     1954.32     1864.82     19.14 o 
   7   1   1      188.27      187.19      9.07 o 
   8   1   1      353.83      316.97     16.68 o 
   9   1   1     1615.57     1497.61     91.81 o 
  10   1   1      651.28      681.58     47.62 o 
  11   1   1        0.93      -12.41      8.28 o 
  12   1   1      121.91      114.49     16.76 o 
 -12   2   1      889.89      944.29     35.64 o 
 -11   2   1      518.37      561.40     27.68 o 
 -10   2   1      732.61      704.12     71.94 o 
  -9   2   1        1.27        5.98     13.44 o 
  -8   2   1      328.90      334.55     19.80 o 
  -7   2   1      684.06      678.11     23.34 o 
  -6   2   1      573.95      581.72      9.58 o 
  -5   2   1     1818.71     1900.69     23.61 o 
  -4   2   1       25.59       50.08      3.40 o 
  -3   2   1     2079.82     2072.38     22.00 o 
  -2   2   1     1634.09     1586.45     16.81 o 
  -1   2   1    10415.30    10807.76     93.53 o 
   0   2   1    15209.56    15540.13    181.80 o 
   1   2   1      389.60      417.44      7.94 o 
   2   2   1     1029.32     1045.96     10.60 o 
   3   2   1      320.64      465.89     10.71 o 
   4   2   1      662.11      566.11      9.67 o 
   5   2   1     2165.41     2060.66     26.89 o 
   6   2   1      139.83      126.56      5.81 o 
   7   2   1      249.31      229.32      7.75 o 
   8   2   1       93.85       71.79     10.01 o 
   9   2   1        7.94        1.20      7.67 o 
  10   2   1       67.16       70.89     12.31 o 
  11   2   1      142.57      130.67     15.76 o 
 -12   3   1      101.54       98.79     16.07 o 
 -11   3   1       50.94       52.94     13.34 o 
 -10   3   1        5.90        2.54      8.11 o 
  -9   3   1       68.80       63.62     12.26 o 
  -8   3   1      180.63      184.49      8.37 o 
  -7   3   1       44.76       51.54      8.85 o 
  -6   3   1        0.27        2.85      2.50 o 
  -5   3   1       51.18       30.05      3.51 o 
  -4   3   1      630.52      615.95     10.66 o 
  -3   3   1      174.51      200.26      7.08 o 
  -2   3   1     3629.78     3654.08     34.57 o 
  -1   3   1     1683.31     1720.96     15.57 o 
   0   3   1      701.56      683.05      8.59 o 
   1   3   1        3.21       -2.39      1.59 o 
   2   3   1     2885.37     3021.97     23.60 o 
   3   3   1      492.37      507.32      7.26 o 
   4   3   1      754.43      747.82     10.86 o 
   5   3   1      192.78      140.95     12.38 o 
   6   3   1      104.52       77.53      5.16 o 
   7   3   1       13.98       12.10      3.63 o 
   8   3   1       57.34       49.97      9.35 o 
   9   3   1      398.92      408.20     20.55 o 
  10   3   1      481.04      493.12     23.99 o 
  11   3   1       12.90        9.51     10.04 o 
 -11   4   1      125.57      124.29     15.64 o 
 -10   4   1       30.09       32.96     11.78 o 
  -9   4   1      293.92      251.81     16.34 o 
  -8   4   1      746.71      743.31     15.85 o 
  -7   4   1     5225.70     5255.55     62.45 o 
  -6   4   1      155.75      142.04      6.63 o 
  -5   4   1     2155.67     2168.23     26.34 o 
  -4   4   1     5246.26     5186.00     58.00 o 
  -3   4   1     2117.29     2073.31     23.32 o 
  -2   4   1        1.00        0.97      1.51 o 
  -1   4   1       67.52       49.48      2.17 o 
   0   4   1     9430.50     9183.15     70.44 o 
   1   4   1      755.86      750.15      9.04 o 
   2   4   1      626.07      658.31      8.66 o 
   3   4   1     8058.28     7985.57     71.04 o 
   4   4   1      739.82      609.96      9.04 o 
   5   4   1      865.91      798.68     14.49 o 
   6   4   1     1295.17     1281.50     19.44 o 
   7   4   1     1111.25     1098.49     30.74 o 
   8   4   1     3425.08     3403.20     69.64 o 
   9   4   1       25.30       41.15      9.77 o 
  10   4   1     1764.98     1780.98     70.59 o 
  11   4   1      119.75      139.71     16.59 o 
 -11   5   1       26.43       24.58     15.82 o 
 -10   5   1      154.26      148.83     15.82 o 
  -9   5   1      276.15      260.72     17.03 o 
  -8   5   1        1.58        1.22      4.63 o 
  -7   5   1      260.37      263.40     10.97 o 
  -6   5   1     3483.80     3471.01     51.42 o 
  -5   5   1     3467.40     3686.51     46.04 o 
  -4   5   1      607.32      670.84     14.21 o 
  -3   5   1     2490.88     2920.76     26.97 o 
  -2   5   1      795.60      768.96     10.82 o 
  -1   5   1     3799.65     3832.37     32.45 o 
   0   5   1       67.38       73.84      2.90 o 
   1   5   1       12.80       26.12      3.84 o 
   2   5   1      816.19      762.39     10.10 o 
   3   5   1       76.73      122.44      6.35 o 
   4   5   1     3683.26     3926.31     34.92 o 
   5   5   1      265.23      236.02      6.46 o 
   6   5   1     1493.06     1436.42     21.51 o 
   7   5   1      674.87      668.81     14.66 o 
   8   5   1      139.24      164.02      9.75 o 
   9   5   1       99.61       96.36     12.76 o 
  10   5   1      393.28      399.86     22.43 o 
  11   5   1       11.74       -2.47     11.98 o 
 -11   6   1        4.33        1.64     14.44 o 
 -10   6   1        5.60       -6.91     11.57 o 
  -9   6   1      193.52      208.97     22.22 o 
  -8   6   1       11.75       13.81      5.58 o 
  -7   6   1     2346.18     2272.30     35.03 o 
  -6   6   1     1015.71     1091.00     21.48 o 
  -5   6   1      482.35      539.90     14.08 o 
  -4   6   1     2465.19     2441.85     27.65 o 
  -3   6   1       18.19       20.04      2.57 o 
  -2   6   1     1957.78     1949.66     17.82 o 
  -1   6   1     1243.78     1195.84     13.34 o 
   0   6   1       52.89      109.92     31.52 o 
   1   6   1     3246.45     3402.95     38.67 o 
   2   6   1     9915.52    10856.45     94.22 o 
   3   6   1       19.05       42.51      3.30 o 
   4   6   1      399.27      325.03      7.25 o 
   5   6   1       37.25       49.81      4.33 o 
   6   6   1      682.60      634.92     18.14 o 
   7   6   1      612.13      603.48     25.50 o 
   8   6   1      290.32      285.08     14.96 o 
   9   6   1        9.66       13.42     11.62 o 
  10   6   1       32.31       26.27     14.85 o 
  11   6   1      224.54      217.77     27.04 o 
 -11   7   1       85.87       79.06     20.02 o 
 -10   7   1      674.20      678.36     38.76 o 
  -9   7   1      208.40      232.77     14.40 o 
  -8   7   1        0.29       -3.14      5.19 o 
  -7   7   1        0.56       -7.35      4.90 o 
  -6   7   1     4161.41     3962.10     51.73 o 
  -5   7   1     6053.14     6125.60     52.95 o 
  -4   7   1        4.71        8.59      2.61 o 
  -3   7   1      876.39      810.36     10.44 o 
  -2   7   1     4104.42     3963.74     32.17 o 
  -1   7   1     3833.11     3731.06     33.32 o 
   0   7   1        0.11        5.92      2.02 o 
   1   7   1      469.16      361.95      9.16 o 
   2   7   1     5122.28     5009.24     48.00 o 
   3   7   1       77.60       46.80      7.72 o 
   4   7   1       21.72       30.79      3.76 o 
   5   7   1     1879.48     1786.91     22.52 o 
   6   7   1      880.84      920.37     28.07 o 
   7   7   1      339.45      341.22     16.00 o 
   8   7   1        7.01      -10.10      6.73 o 
   9   7   1      237.05      198.47     22.58 o 
  10   7   1     2251.45     2379.18     77.27 o 
  11   7   1      393.63      436.01     35.48 o 
 -10   8   1        5.57        7.53     13.62 o 
  -9   8   1        4.13        1.77      6.38 o 
  -8   8   1      130.72      127.57      9.89 o 
  -7   8   1       39.64       35.75      8.02 o 
  -6   8   1       98.73      106.44      9.31 o 
  -5   8   1      180.30      195.72      8.07 o 
  -4   8   1        6.37       12.54      2.93 o 
  -3   8   1       49.19       48.55      3.16 o 
  -2   8   1      478.97      467.59      7.70 o 
  -1   8   1      226.71      244.34      6.13 o 
   0   8   1        0.22       -2.99      2.25 o 
   1   8   1       53.09       75.09      4.94 o 
   2   8   1      111.37      130.38      5.52 o 
   3   8   1      562.87      605.87     11.45 o 
   4   8   1        0.37       -4.09      2.87 o 
   5   8   1       29.80       49.92      4.59 o 
   6   8   1        1.53       -6.97      4.91 o 
   7   8   1       59.08       55.81      8.86 o 
   8   8   1       12.25       12.70      7.24 o 
   9   8   1      418.13      378.20     28.88 o 
  10   8   1      292.36      295.55     29.03 o 
 -10   9   1      838.03      909.55     45.88 o 
  -9   9   1     1229.88     1217.84     34.01 o 
  -8   9   1      237.42      239.93     15.36 o 
  -7   9   1       97.96      116.30      9.41 o 
  -6   9   1      687.93      665.96     18.38 o 
  -5   9   1      197.15      197.93      8.47 o 
  -4   9   1       73.03       78.14      6.01 o 
  -3   9   1      800.22      805.76     13.55 o 
  -2   9   1     1556.23     1478.01     16.20 o 
  -1   9   1     4116.04     3983.08     36.69 o 
   0   9   1      224.21      241.76      7.18 o 
   1   9   1     1514.23     1385.83     21.88 o 
   2   9   1     1055.02     1026.57     15.85 o 
   3   9   1      334.38      357.36      9.20 o 
   4   9   1      136.77      134.15     11.35 o 
   5   9   1      169.61      146.40     11.40 o 
   6   9   1      234.99      281.49     15.42 o 
   7   9   1      148.03      167.19     13.13 o 
   8   9   1       22.15       11.45      8.16 o 
   9   9   1       30.75       33.54     15.36 o 
  10   9   1     1108.53     1119.23     52.18 o 
 -10  10   1       92.77       84.74     20.33 o 
  -9  10   1       78.56       65.71     11.24 o 
  -8  10   1      235.53      182.46     14.53 o 
  -7  10   1       67.95       75.41      8.75 o 
  -6  10   1        2.06        5.70      6.28 o 
  -5  10   1     1725.18     1589.87     24.62 o 
  -4  10   1     2005.20     2005.97     32.79 o 
  -3  10   1      891.12      863.66     21.24 o 
  -2  10   1       96.29       98.76      6.12 o 
  -1  10   1       79.25       60.87      6.37 o 
   0  10   1      550.91      532.11     10.98 o 
   1  10   1       89.62       86.80      6.79 o 
   2  10   1       76.72       85.23      5.51 o 
   3  10   1     1756.21     1702.42     28.20 o 
   4  10   1      813.30      768.98     17.92 o 
   5  10   1      666.47      549.01     45.88 o 
   6  10   1      117.88      118.29     11.62 o 
   7  10   1       52.58       61.92     10.14 o 
   8  10   1      160.13      165.34     14.29 o 
   9  10   1       72.96       58.74     11.24 o 
  -9  11   1      360.59      386.24     21.27 o 
  -8  11   1       97.28      102.24     12.51 o 
  -7  11   1      130.58      136.49     13.01 o 
  -6  11   1       79.42       92.72     11.01 o 
  -5  11   1       61.75       41.46     18.02 o 
  -4  11   1      868.17      782.99     18.93 o 
  -3  11   1       28.00       40.75     10.76 o 
  -2  11   1     1433.96     1452.10     22.30 o 
  -1  11   1        5.62        3.80      4.75 o 
   0  11   1     1943.83     1930.04     29.66 o 
   1  11   1      387.64      349.25     14.65 o 
   2  11   1      808.83      793.88     40.31 o 
   3  11   1      176.98      174.75     10.49 o 
   4  11   1      113.63       81.44     11.16 o 
   5  11   1      326.52      293.92     16.63 o 
   6  11   1      122.24      112.76     12.31 o 
   7  11   1      444.02      418.73     20.56 o 
   8  11   1      173.14      173.03     14.87 o 
   9  11   1        1.25        4.56      9.11 o 
  -9  12   1        2.94        3.22      9.20 o 
  -8  12   1      220.28      215.94     16.72 o 
  -7  12   1       50.73       46.38     16.62 o 
  -6  12   1       86.73       78.49     11.14 o 
  -5  12   1      854.00      778.92     25.84 o 
  -4  12   1     1050.50     1133.27     24.24 o 
  -3  12   1     3672.53     3599.98     52.31 o 
  -2  12   1      606.00      601.70     17.47 o 
  -1  12   1     1928.23     1915.02     31.07 o 
   0  12   1      246.17      276.15     11.40 o 
   1  12   1      318.75      313.37     13.13 o 
   2  12   1      580.02      572.96     17.06 o 
   3  12   1     2416.58     2354.95     56.24 o 
   4  12   1     1253.30     1310.22     26.40 o 
   5  12   1      918.27      890.09     28.16 o 
   6  12   1      726.87      724.70     26.29 o 
   7  12   1      552.79      545.75     27.93 o 
   8  12   1      313.67      318.77     19.73 o 
  -8  13   1        1.36        1.56      9.29 o 
  -7  13   1       31.45       29.20     14.41 o 
  -6  13   1       58.69       63.93     10.93 o 
  -5  13   1      417.90      407.86     20.22 o 
  -4  13   1       10.63       18.04      6.59 o 
  -3  13   1      788.72      777.06     20.56 o 
  -2  13   1      107.26       98.01     14.81 o 
  -1  13   1      227.35      236.39     11.91 o 
   0  13   1       84.54       99.43     10.95 o 
   1  13   1     1002.60     1001.40     25.49 o 
   2  13   1      180.01      165.73     11.19 o 
   3  13   1      457.42      453.47     20.51 o 
   4  13   1        7.59        1.90     18.28 o 
   5  13   1      878.39      854.66     39.73 o 
   6  13   1      304.42      276.75     17.96 o 
   7  13   1        1.60        4.95     13.36 o 
   8  13   1      112.22      117.01     14.73 o 
  -7  14   1        0.33        7.74      9.12 o 
  -6  14   1      146.77      122.75     14.01 o 
  -5  14   1       10.99        8.58      8.89 o 
  -4  14   1      335.54      327.65     31.95 o 
  -3  14   1      179.30      176.37     11.37 o 
  -2  14   1      140.49      146.68     10.56 o 
  -1  14   1       55.58       79.46      8.73 o 
   0  14   1        6.58        9.70     12.49 o 
   1  14   1        6.96        3.30      6.16 o 
   2  14   1       13.06       20.54      6.93 o 
   3  14   1      329.82      335.54     14.72 o 
   4  14   1        5.00       10.49      9.23 o 
   5  14   1       88.55       99.14     13.22 o 
   6  14   1       38.24       38.26     10.63 o 
   7  14   1      285.38      349.54     21.19 o 
  -6  15   1      292.96      251.93     27.34 o 
  -5  15   1       56.62       41.59     11.45 o 
  -4  15   1       60.78       31.70     20.23 o 
  -3  15   1        1.08        5.33      6.91 o 
  -2  15   1      203.21      191.97     12.28 o 
  -1  15   1      735.32      692.85     20.76 o 
   0  15   1       11.73       -0.60      7.82 o 
   1  15   1      530.62      572.61     19.32 o 
   2  15   1      827.30      833.59     22.93 o 
   3  15   1        0.52        0.45      6.38 o 
   4  15   1      127.60      163.25     15.13 o 
   5  15   1      135.44      115.47     14.29 o 
   6  15   1      283.32      293.36     28.03 o 
  -5  16   1       45.24       52.69     17.67 o 
  -4  16   1        2.12        2.92     14.18 o 
  -3  16   1      124.15      129.36     14.45 o 
  -2  16   1       29.88       41.20     13.08 o 
  -1  16   1      114.34      122.88     11.32 o 
   0  16   1      891.87      869.12     30.31 o 
   1  16   1       72.43       63.22      9.50 o 
   2  16   1       81.81       79.48     10.31 o 
   3  16   1        4.39       -7.41      6.79 o 
   4  16   1       88.45       98.99     13.90 o 
  -3  17   1      158.90      165.84     16.56 o 
  -2  17   1      414.55      448.95     41.89 o 
  -1  17   1      118.05       93.89     14.48 o 
   0  17   1        0.01        2.69      7.94 o 
   1  17   1      250.08      262.33     15.44 o 
   2  17   1      201.70      192.66     19.05 o 
   3  17   1       10.14       -3.39     10.01 o 
 -12   0   2      205.37      167.80     24.63 o 
 -11   0   2     1364.19     1372.54     56.12 o 
 -10   0   2      288.77      329.86     27.19 o 
  -9   0   2      678.34      734.48     36.41 o 
  -8   0   2     4274.88     4341.75     99.85 o 
  -7   0   2     3453.58     3441.85     41.94 o 
  -6   0   2        8.11        1.34      3.09 o 
  -5   0   2     2006.10     2411.85     37.68 o 
  -4   0   2        9.06       37.71      3.09 o 
  -3   0   2     8746.60     9580.22    116.80 o 
  -2   0   2    12330.90    12875.90    123.72 o 
  -1   0   2     2632.41     2790.30     35.52 o 
   0   0   2    33344.03    32367.22    542.36 o 
   1   0   2      155.68      121.92      6.81 o 
   2   0   2       82.88      109.11      7.66 o 
   3   0   2      230.10      358.97      7.92 o 
   4   0   2       24.84       11.43      3.23 o 
   5   0   2     2337.10     2493.73     36.13 o 
   6   0   2        2.83        7.10      2.90 o 
   7   0   2      320.57      274.15     20.94 o 
   8   0   2     3181.67     3016.01     79.42 o 
   9   0   2      101.98       79.93     15.98 o 
  10   0   2      321.45      336.21     28.88 o 
  11   0   2      892.27      877.24     47.06 o 
 -12   1   2       90.22      110.20     16.04 o 
 -11   1   2      154.39      141.74     15.50 o 
 -10   1   2       26.41       32.51     10.03 o 
  -9   1   2       87.31       89.73     11.39 o 
  -8   1   2       43.14       50.28      5.98 o 
  -7   1   2       26.79       19.85      3.23 o 
  -6   1   2      287.47      290.96      6.86 o 
  -5   1   2       21.71       27.41      2.30 o 
  -4   1   2      880.57      915.39     11.04 o 
  -3   1   2       25.57       32.06      2.23 o 
  -2   1   2     3405.67     3496.01     28.63 o 
  -1   1   2     5482.96     5615.42     43.50 o 
   0   1   2     1157.85     1168.87     11.46 o 
   1   1   2       10.80        2.79      1.60 o 
   2   1   2     6200.34     6270.00     63.08 o 
   3   1   2        0.18       -0.45      1.79 o 
   4   1   2       31.78       50.54      4.13 o 
   5   1   2      142.34      191.74      6.94 o 
   6   1   2       21.49       11.92      3.17 o 
   7   1   2      405.35      462.98     17.99 o 
   8   1   2      449.88      469.88     19.97 o 
   9   1   2      377.17      394.28     23.09 o 
  10   1   2       40.96       39.53     11.11 o 
  11   1   2        0.84       -1.42      9.94 o 
 -12   2   2       34.56       12.48     14.64 o 
 -11   2   2      656.24      679.41     28.32 o 
 -10   2   2        0.32        0.62      8.35 o 
  -9   2   2     2159.63     2078.79     45.52 o 
  -8   2   2     2482.84     2479.56     31.25 o 
  -7   2   2     1918.10     1889.74     21.44 o 
  -6   2   2      272.27      276.74      6.84 o 
  -5   2   2     1583.65     1840.08     26.41 o 
  -4   2   2       41.86       17.83      2.62 o 
  -3   2   2      623.64      592.62      8.34 o 
  -2   2   2    10579.85    10646.37     90.75 o 
  -1   2   2      312.20      300.00      4.89 o 
   0   2   2     7326.48     7514.74    127.58 o 
   1   2   2     1601.42     1579.81     15.19 o 
   2   2   2      340.01      352.77      5.96 o 
   3   2   2        2.49        6.33      2.26 o 
   4   2   2      402.81      325.19      8.48 o 
   5   2   2      845.25      820.24     15.28 o 
   6   2   2       77.85       74.76      8.12 o 
   7   2   2       55.55       66.29      5.91 o 
   8   2   2      512.09      488.65     20.49 o 
   9   2   2      281.52      312.50     18.47 o 
  10   2   2        1.53       -4.45      7.72 o 
  11   2   2       41.12       33.17     11.82 o 
 -12   3   2        0.24       -8.34     10.38 o 
 -11   3   2       89.28       62.16     21.63 o 
 -10   3   2       93.69       87.94     12.55 o 
  -9   3   2       52.46       61.24     10.46 o 
  -8   3   2      490.90      526.55     13.00 o 
  -7   3   2      231.06      230.91      8.62 o 
  -6   3   2     3123.16     3162.30     35.41 o 
  -5   3   2     2142.93     1982.93     24.12 o 
  -4   3   2      293.33      273.86      7.19 o 
  -3   3   2     4663.97     4728.98     44.45 o 
  -2   3   2     4610.89     4512.74     45.50 o 
  -1   3   2      683.25      754.03      9.67 o 
   0   3   2    13101.54    13692.58    161.39 o 
   1   3   2        9.07        5.44      2.69 o 
   2   3   2     1129.67     1054.05     11.32 o 
   3   3   2     3126.10     2999.79     29.34 o 
   4   3   2       34.77       33.22      3.83 o 
   5   3   2     3326.29     3185.57     40.80 o 
   6   3   2     3864.32     3765.66     46.88 o 
   7   3   2        4.62        4.67      4.78 o 
   8   3   2     2040.82     2002.44     49.87 o 
   9   3   2      539.46      563.30     25.47 o 
  10   3   2       28.52       14.61      9.41 o 
  11   3   2       46.17       35.77     14.41 o 
 -12   4   2       88.81       64.54     14.04 o 
 -11   4   2      150.90      141.08     15.91 o 
 -10   4   2      186.79      153.30     14.93 o 
  -9   4   2      129.81      128.15     17.64 o 
  -8   4   2      137.67      139.10      7.85 o 
  -7   4   2     1132.93     1137.93     19.25 o 
  -6   4   2     1274.09     1266.10     19.34 o 
  -5   4   2      159.91      175.94      7.62 o 
  -4   4   2       60.49       66.44      5.69 o 
  -3   4   2      592.75      623.09     13.07 o 
  -2   4   2     1315.42     1404.39     16.71 o 
  -1   4   2     1761.80     1756.08     18.94 o 
   0   4   2      137.03      120.53      5.07 o 
   1   4   2     4161.64     4322.33     41.91 o 
   2   4   2     2540.80     2691.64     26.82 o 
   3   4   2      478.94      523.44      7.91 o 
   4   4   2       23.68       21.81      3.39 o 
   5   4   2        7.63        0.74      3.19 o 
   6   4   2       30.80       37.42      5.20 o 
   7   4   2       79.11       72.32      7.14 o 
   8   4   2      443.37      447.88     19.77 o 
   9   4   2        4.64       -5.09      7.75 o 
  10   4   2      236.66      254.23     18.46 o 
  11   4   2       78.38       48.01     13.19 o 
 -11   5   2      748.47      718.66     41.12 o 
 -10   5   2      658.27      665.05     37.28 o 
  -9   5   2       21.73        8.37      6.76 o 
  -8   5   2     1094.42     1119.75     34.17 o 
  -7   5   2      102.64      104.91      8.42 o 
  -6   5   2     3083.99     2965.24     40.08 o 
  -5   5   2     1234.00     1270.74     21.75 o 
  -4   5   2      191.03      192.81      6.83 o 
  -3   5   2     2672.76     2588.42     26.81 o 
  -2   5   2        4.08       23.65      3.09 o 
  -1   5   2      750.25      672.82     13.23 o 
   0   5   2       49.07       56.49      3.29 o 
   1   5   2      272.77      221.29      5.16 o 
   2   5   2     5562.29     5610.24     64.26 o 
   3   5   2     1521.44     1596.00     18.87 o 
   4   5   2     2178.04     2326.10     25.40 o 
   5   5   2     3129.41     3043.04     43.19 o 
   6   5   2      480.72      511.82     14.20 o 
   7   5   2      466.63      453.54     14.34 o 
   8   5   2      213.68      186.11     15.80 o 
   9   5   2        2.45       15.69      8.56 o 
  10   5   2       51.13       28.94     10.63 o 
  11   5   2        1.00        3.68     10.88 o 
 -11   6   2      170.82      181.98     24.12 o 
 -10   6   2       93.76       90.89     17.77 o 
  -9   6   2     1590.16     1652.17     30.72 o 
  -8   6   2      322.55      310.31     12.88 o 
  -7   6   2      248.18      238.36     11.02 o 
  -6   6   2      303.63      312.02     17.85 o 
  -5   6   2     1654.60     1625.31     26.22 o 
  -4   6   2     1696.68     1703.36     18.87 o 
  -3   6   2     1360.99     1720.73     18.05 o 
  -2   6   2     7191.34     7717.41     89.37 o 
  -1   6   2     1417.59     1429.25     21.07 o 
   0   6   2      448.56      334.20      7.55 o 
   1   6   2     1104.73     1345.48     16.96 o 
   2   6   2    11466.44    12042.89    104.14 o 
   3   6   2    11727.50    12064.22    104.74 o 
   4   6   2       52.49       27.43      3.38 o 
   5   6   2      326.73      337.57     11.17 o 
   6   6   2       32.80       51.55      7.45 o 
   7   6   2       31.25       23.70      9.11 o 
   8   6   2      340.29      334.43     13.80 o 
   9   6   2       64.62       57.72     11.62 o 
  10   6   2      103.87      113.73     20.79 o 
  11   6   2      199.88      228.53     28.27 o 
 -11   7   2       65.98       27.75     16.13 o 
 -10   7   2      155.32      164.52     21.45 o 
  -9   7   2      602.07      621.43     31.23 o 
  -8   7   2      437.95      435.28     15.33 o 
  -7   7   2        0.20        0.91      4.89 o 
  -6   7   2       24.04       25.99      5.85 o 
  -5   7   2      325.69      386.69     12.02 o 
  -4   7   2       25.80       46.40      3.37 o 
  -3   7   2      969.48     1020.39     12.70 o 
  -2   7   2      329.76      316.97      5.63 o 
  -1   7   2      557.47      662.47     11.87 o 
   0   7   2       79.33      115.01      5.21 o 
   1   7   2       69.36       55.59      5.65 o 
   2   7   2      442.67      373.88      8.70 o 
   3   7   2      126.91      214.08      6.89 o 
   4   7   2       10.94        6.06      5.06 o 
   5   7   2      584.98      615.01     15.00 o 
   6   7   2      249.90      247.08     10.73 o 
   7   7   2      102.81       83.66      7.66 o 
   8   7   2        3.10        4.52      6.93 o 
   9   7   2        2.15       12.75     12.70 o 
  10   7   2      793.99      860.75     45.01 o 
 -11   8   2       54.73       65.49     18.74 o 
 -10   8   2      501.84      498.48     34.00 o 
  -9   8   2      330.28      315.67     14.64 o 
  -8   8   2       12.65       15.69      9.27 o 
  -7   8   2      261.78      252.68     24.70 o 
  -6   8   2        4.40        7.54      5.03 o 
  -5   8   2      205.35      197.38      8.03 o 
  -4   8   2     2043.77     2028.16     23.59 o 
  -3   8   2      141.80      120.17      3.80 o 
  -2   8   2       14.68       14.71      2.28 o 
  -1   8   2     2279.32     2195.43     26.53 o 
   0   8   2     3597.41     3493.22     37.21 o 
   1   8   2      756.30      747.28     14.53 o 
   2   8   2      480.29      473.09     12.70 o 
   3   8   2     2922.78     2877.61     31.95 o 
   4   8   2      864.74      819.41     14.14 o 
   5   8   2      177.98      199.99     12.49 o 
   6   8   2      697.41      716.30     17.42 o 
   7   8   2       93.25      107.12     10.80 o 
   8   8   2      112.55      102.75     17.18 o 
   9   8   2      156.54      142.25     20.74 o 
  10   8   2       74.58       99.75     20.74 o 
 -10   9   2       99.97      145.42     22.27 o 
  -9   9   2        0.41        7.33      6.91 o 
  -8   9   2      148.27      128.26     10.45 o 
  -7   9   2        3.30        2.81      5.39 o 
  -6   9   2      630.19      627.02     17.71 o 
  -5   9   2      207.91      214.90      9.24 o 
  -4   9   2       42.09       36.08      4.86 o 
  -3   9   2      527.01      494.90     13.81 o 
  -2   9   2      963.76      898.49     14.58 o 
  -1   9   2      608.12      623.42     12.74 o 
   0   9   2       86.51       84.31      5.21 o 
   1   9   2        1.70        0.82      3.36 o 
   2   9   2      561.40      546.25     14.73 o 
   3   9   2      338.31      298.04      8.81 o 
   4   9   2      120.10      119.99      6.14 o 
   5   9   2       41.61       45.51      8.06 o 
   6   9   2      181.81      188.33     13.28 o 
   7   9   2       10.82        4.21     11.57 o 
   8   9   2      226.37      240.41     15.88 o 
   9   9   2      341.08      336.21     28.93 o 
  10   9   2       60.78       69.13     19.15 o 
 -10  10   2       29.04       51.15     17.41 o 
  -9  10   2      107.21      121.11     17.38 o 
  -8  10   2       80.61       89.29      9.80 o 
  -7  10   2       20.80        9.01      6.31 o 
  -6  10   2      100.99      101.59      8.94 o 
  -5  10   2       51.36       56.11      6.13 o 
  -4  10   2      501.04      495.44     13.07 o 
  -3  10   2     1971.62     1936.99     23.93 o 
  -2  10   2      530.76      507.77     11.88 o 
  -1  10   2      416.69      379.37     15.11 o 
   0  10   2      370.54      356.67     11.74 o 
   1  10   2      242.68      260.05      9.77 o 
   2  10   2      875.70      839.30     18.32 o 
   3  10   2      680.81      663.40     13.39 o 
   4  10   2      249.90      265.38     11.11 o 
   5  10   2      205.42      166.43     12.40 o 
   6  10   2        7.49        7.22      6.77 o 
   7  10   2      434.29      393.45     36.00 o 
   8  10   2      105.25      107.59     12.66 o 
   9  10   2        0.03       11.27     13.93 o 
  -9  11   2      774.52      827.23     29.41 o 
  -8  11   2      171.92      155.71     22.04 o 
  -7  11   2      164.50      170.53     18.84 o 
  -6  11   2     1493.29     1449.97     29.77 o 
  -5  11   2     1309.70     1229.00     22.01 o 
  -4  11   2       20.87       19.86      5.31 o 
  -3  11   2       43.98       54.00      5.39 o 
  -2  11   2      375.96      359.32     12.57 o 
  -1  11   2     1514.75     1527.43     38.92 o 
   0  11   2       23.04       23.03      5.28 o 
   1  11   2      815.89      825.38     17.81 o 
   2  11   2     2175.83     2100.43     33.69 o 
   3  11   2     1245.48     1193.19     24.19 o 
   4  11   2       27.43       31.95     11.07 o 
   5  11   2      261.31      292.95     25.09 o 
   6  11   2      488.03      442.57     20.44 o 
   7  11   2      125.10      141.24     13.63 o 
   8  11   2       14.90        6.24      8.94 o 
   9  11   2      217.23      206.61     25.55 o 
  -9  12   2        4.42        8.13     11.70 o 
  -8  12   2       57.30       63.11     11.42 o 
  -7  12   2      204.22      225.89     16.07 o 
  -6  12   2       57.43       52.40      8.60 o 
  -5  12   2        7.71        8.16      5.17 o 
  -4  12   2      185.37      165.77     18.51 o 
  -3  12   2       76.09       74.31      6.58 o 
  -2  12   2      237.12      224.36     12.20 o 
  -1  12   2      600.92      562.00     15.83 o 
   0  12   2      556.93      535.25     15.19 o 
   1  12   2      411.84      396.30     14.40 o 
   2  12   2       10.85       -0.40      6.17 o 
   3  12   2        3.57        7.93      5.65 o 
   4  12   2      123.18      115.64     11.87 o 
   5  12   2       44.71       48.38     10.93 o 
   6  12   2       49.07       28.29      9.43 o 
   7  12   2       50.43       51.68     10.86 o 
   8  12   2       55.47       45.35     11.42 o 
  -8  13   2      127.35      113.93     19.87 o 
  -7  13   2      284.67      273.20     17.98 o 
  -6  13   2      155.89      164.68     14.39 o 
  -5  13   2      294.44      277.08     16.70 o 
  -4  13   2       61.91       77.64      8.57 o 
  -3  13   2       18.35        1.51      5.70 o 
  -2  13   2      566.42      581.41     14.67 o 
  -1  13   2        4.56        3.16      4.95 o 
   0  13   2       30.50       17.82      9.47 o 
   1  13   2      378.61      393.47     14.99 o 
   2  13   2       64.28       76.17      8.59 o 
   3  13   2      759.62      785.21     23.29 o 
   4  13   2       27.67       27.82      8.82 o 
   5  13   2      409.70      399.18     20.55 o 
   6  13   2      543.41      542.53     23.90 o 
   7  13   2      255.71      224.38     17.56 o 
  -7  14   2      251.44      296.01     28.73 o 
  -6  14   2       12.65       20.38     14.64 o 
  -5  14   2       66.73       72.62     11.66 o 
  -4  14   2      670.32      680.10     20.13 o 
  -3  14   2      385.89      418.89     16.16 o 
  -2  14   2       73.89       72.66      8.44 o 
  -1  14   2      288.72      303.03     13.84 o 
   0  14   2      269.39      256.70     16.28 o 
   1  14   2       55.34       47.99      8.05 o 
   2  14   2      386.01      355.31     15.09 o 
   3  14   2       25.67       29.13      7.64 o 
   4  14   2     1161.17     1164.75     56.09 o 
   5  14   2      134.60      187.27     16.26 o 
   6  14   2       42.67       30.30     11.20 o 
   7  14   2      161.36      177.16     16.93 o 
  -6  15   2        2.93       -0.61     12.60 o 
  -5  15   2        0.03        8.09     14.34 o 
  -4  15   2       27.18       33.07     10.44 o 
  -3  15   2      261.29      295.78     14.57 o 
  -2  15   2        0.06        4.44      6.71 o 
  -1  15   2      209.66      215.34     14.20 o 
   0  15   2       38.77       28.48      9.88 o 
   1  15   2       50.99       44.36      8.49 o 
   2  15   2        4.53        5.14      6.64 o 
   3  15   2        1.16       -5.40      6.29 o 
   4  15   2       42.84       49.12     16.16 o 
   5  15   2        4.92       11.30     13.11 o 
   6  15   2       59.31       70.91     13.52 o 
  -5  16   2        0.81        7.22     15.00 o 
  -4  16   2      359.10      414.91     33.13 o 
  -3  16   2      308.70      332.83     21.43 o 
  -2  16   2       42.91       31.06     10.75 o 
  -1  16   2      297.27      289.72     19.26 o 
   0  16   2     1001.77     1095.34     41.91 o 
   1  16   2      252.84      269.64     21.19 o 
   2  16   2        1.35       -1.27      7.06 o 
   3  16   2       96.20       93.03     13.32 o 
   4  16   2      172.54      212.38     18.21 o 
  -3  17   2      259.38      249.86     19.20 o 
  -2  17   2      251.81      246.85     19.14 o 
  -1  17   2      127.52      133.59     15.40 o 
   0  17   2      258.39      269.05     15.78 o 
   1  17   2      208.31      206.11     14.43 o 
   2  17   2       11.60       -0.29      7.87 o 
 -12   1   3      163.49      141.27     23.91 o 
 -11   1   3       10.83        4.16      9.56 o 
 -10   1   3     1172.30     1139.34     33.85 o 
  -9   1   3      611.17      647.13     23.62 o 
  -8   1   3        5.84        3.22      3.89 o 
  -7   1   3     2096.71     2187.05     23.92 o 
  -6   1   3       75.88       43.73      3.46 o 
  -5   1   3     1213.00     1160.74     14.12 o 
  -4   1   3     1102.51     1193.35     15.33 o 
  -3   1   3    35066.48    35493.29    292.94 o 
  -2   1   3    50417.11    50363.14    374.71 o 
  -1   1   3       64.37       71.95      1.78 o 
   0   1   3      431.07      466.50      7.08 o 
   1   1   3    38174.39    38667.40    487.35 o 
   2   1   3        5.32       10.92      2.97 o 
   3   1   3        9.76        4.26      2.30 o 
   4   1   3      149.26      157.51      8.16 o 
   5   1   3      212.89      167.87      6.49 o 
   6   1   3      704.38      700.47     14.03 o 
   7   1   3        3.91       -0.64      5.81 o 
   8   1   3     1858.60     1795.24     40.88 o 
   9   1   3     1765.06     1749.76     42.63 o 
  10   1   3      375.09      389.47     21.90 o 
  11   1   3        1.50       -6.50      9.07 o 
 -12   2   3      587.15      650.37     56.73 o 
 -11   2   3      431.20      434.65     23.57 o 
 -10   2   3      120.40      128.43     13.75 o 
  -9   2   3      318.89      314.07     17.57 o 
  -8   2   3     1844.18     1884.59     26.05 o 
  -7   2   3      208.74      195.66      6.74 o 
  -6   2   3        1.84        1.37      3.26 o 
  -5   2   3      139.33      158.12      7.28 o 
  -4   2   3      772.93      624.31      9.40 o 
  -3   2   3      542.60      468.94      8.48 o 
  -2   2   3      370.11      368.25      5.29 o 
  -1   2   3    10669.74    10822.86     82.67 o 
   0   2   3      798.33      880.58     14.74 o 
   1   2   3    27465.55    27534.38    203.96 o 
   2   2   3     2282.23     2330.17     22.49 o 
   3   2   3      412.35      304.24      7.72 o 
   4   2   3     2130.01     1923.51     39.33 o 
   5   2   3        2.66        6.30      2.96 o 
   6   2   3        0.29        2.09      3.26 o 
   7   2   3     3782.57     3814.92     63.94 o 
   8   2   3      222.19      195.94     13.95 o 
   9   2   3       22.96       13.82      9.98 o 
  10   2   3        2.82        2.69      9.35 o 
  11   2   3      216.64      218.62     23.86 o 
 -12   3   3       53.30       28.67     13.03 o 
 -11   3   3      110.43      119.50     24.86 o 
 -10   3   3      259.53      266.32     17.68 o 
  -9   3   3       19.26        5.17     11.14 o 
  -8   3   3        2.38       -3.93      3.87 o 
  -7   3   3      413.88      406.38      9.34 o 
  -6   3   3     3599.69     3615.84     39.28 o 
  -5   3   3      677.49      677.13     12.30 o 
  -4   3   3        3.53       -3.32      2.21 o 
  -3   3   3      419.34      464.85      8.51 o 
  -2   3   3     1031.45     1170.40     13.05 o 
  -1   3   3      137.67      117.29      2.90 o 
   0   3   3     7904.39     8109.08    108.40 o 
   1   3   3     9963.33    10175.00     87.13 o 
   2   3   3     5732.41     5769.23     42.05 o 
   3   3   3      239.15      230.64      4.82 o 
   4   3   3      236.19      250.47     16.59 o 
   5   3   3      189.00      192.98      7.94 o 
   6   3   3        3.69       -0.73      3.32 o 
   7   3   3       71.46       85.15      6.83 o 
   8   3   3     1274.62     1205.40     32.68 o 
   9   3   3      531.91      543.65     23.71 o 
  10   3   3       11.17       -6.63     10.16 o 
  11   3   3       57.75       41.19     12.94 o 
 -12   4   3      744.21      815.13     45.88 o 
 -11   4   3      346.04      310.97     28.27 o 
 -10   4   3       25.61       21.01      9.79 o 
  -9   4   3      512.13      510.77     13.82 o 
  -8   4   3       13.37       11.39      4.64 o 
  -7   4   3     3176.96     3101.77     42.01 o 
  -6   4   3      129.79      149.44     14.85 o 
  -5   4   3      777.80      781.45     15.66 o 
  -4   4   3     4670.52     4482.46     64.26 o 
  -3   4   3      210.99      136.21      5.09 o 
  -2   4   3       27.16       32.25      2.86 o 
  -1   4   3     1528.85     1313.66     18.00 o 
   0   4   3      391.03      303.97      9.23 o 
   1   4   3      200.63      191.08      5.98 o 
   2   4   3        0.27       -0.13      1.45 o 
   3   4   3     3991.21     3912.99     33.86 o 
   4   4   3     4315.31     4089.33     48.15 o 
   5   4   3        1.49       -2.60      3.31 o 
   6   4   3      337.35      311.27     10.95 o 
   7   4   3     1740.05     1693.67     48.50 o 
   8   4   3     2358.86     2382.39     49.51 o 
   9   4   3      215.01      209.35     24.96 o 
  10   4   3      148.87      134.48     15.10 o 
  11   4   3     1042.61     1119.35     38.45 o 
 -11   5   3       14.43        2.36     13.06 o 
 -10   5   3       51.39       40.14     14.34 o 
  -9   5   3      975.73     1014.22     22.77 o 
  -8   5   3      683.11      690.64     17.86 o 
  -7   5   3      175.93      177.61      9.32 o 
  -6   5   3     2662.12     2711.74     37.64 o 
  -5   5   3     1212.32     1278.27     21.87 o 
  -4   5   3      792.32      764.73     13.24 o 
  -3   5   3      350.58      355.35      8.22 o 
  -2   5   3      144.36      100.36      4.26 o 
  -1   5   3     1794.37     1910.85     25.26 o 
   0   5   3      691.58      735.57     12.83 o 
   1   5   3     1023.73     1104.62     15.90 o 
   2   5   3     4628.02     5133.09     42.94 o 
   3   5   3      699.97      736.05     11.48 o 
   4   5   3        1.95        3.67      2.14 o 
   5   5   3      397.42      376.23     13.85 o 
   6   5   3      641.31      626.37     15.84 o 
   7   5   3      197.91      189.18     10.04 o 
   8   5   3      324.07      291.87     22.94 o 
   9   5   3      109.35      104.37     15.98 o 
  10   5   3       79.49       66.49     13.20 o 
  11   5   3      241.14      209.38     19.61 o 
 -11   6   3       31.62       24.37     15.26 o 
 -10   6   3       19.57       36.00     14.80 o 
  -9   6   3        4.02        8.44      6.23 o 
  -8   6   3      114.48      117.99      9.54 o 
  -7   6   3     2575.26     2627.76     38.80 o 
  -6   6   3        1.26        2.61      4.28 o 
  -5   6   3      694.98      690.19     15.91 o 
  -4   6   3     3005.49     3060.97     28.99 o 
  -3   6   3       38.70       45.86      3.83 o 
  -2   6   3        0.03        2.83      4.04 o 
  -1   6   3     3442.12     3540.73     42.11 o 
   0   6   3     1481.41     1586.38     24.26 o 
   1   6   3     5041.46     5119.38     51.67 o 
   2   6   3      631.92      701.62     10.31 o 
   3   6   3     1132.13     1153.23     15.97 o 
   4   6   3     1268.79     1272.14     19.21 o 
   5   6   3       10.65       11.27      4.50 o 
   6   6   3      380.17      402.26     14.18 o 
   7   6   3       10.29        3.93      4.86 o 
   8   6   3        4.59        2.34      8.01 o 
   9   6   3       42.48       31.06     10.52 o 
  10   6   3       45.08       56.98     13.20 o 
  11   6   3      124.57      118.08     23.20 o 
 -11   7   3        4.64       -1.02     13.62 o 
 -10   7   3      205.61      190.17     22.63 o 
  -9   7   3      854.22      868.77     22.24 o 
  -8   7   3      208.84      231.67     14.59 o 
  -7   7   3        2.91        2.24      4.76 o 
  -6   7   3     1470.11     1427.79     25.92 o 
  -5   7   3      243.41      241.02     10.15 o 
  -4   7   3      263.16      320.93      9.19 o 
  -3   7   3      804.63      796.45     13.95 o 
  -2   7   3     1220.68     1041.16     15.66 o 
  -1   7   3     5302.40     5531.75     62.14 o 
   0   7   3      156.23      214.42      6.80 o 
   1   7   3      847.79      815.18     13.12 o 
   2   7   3     2605.50     2643.62     29.35 o 
   3   7   3      404.68      367.51     14.41 o 
   4   7   3       67.99       58.47      4.43 o 
   5   7   3      328.13      314.78     11.42 o 
   6   7   3      915.59      907.35     19.89 o 
   7   7   3        0.87       -3.11      4.89 o 
   8   7   3     1046.38     1028.01     40.50 o 
   9   7   3     1957.46     1834.00     64.11 o 
  10   7   3      604.91      670.12     40.55 o 
 -11   8   3       74.04       75.17     19.51 o 
 -10   8   3       42.05       55.45     15.67 o 
  -9   8   3      188.38      186.64     11.92 o 
  -8   8   3       33.87       42.09      7.57 o 
  -7   8   3      169.23      168.84     10.15 o 
  -6   8   3      288.57      237.82     11.30 o 
  -5   8   3      161.35      159.81      9.05 o 
  -4   8   3        6.18        9.46      3.72 o 
  -3   8   3      635.69      627.02     12.71 o 
  -2   8   3      277.85      246.80      7.66 o 
  -1   8   3        4.08        4.92      3.26 o 
   0   8   3     1197.17     1220.86     17.90 o 
   1   8   3      105.38      113.46      8.24 o 
   2   8   3      294.42      289.24      8.28 o 
   3   8   3      486.22      491.49     13.98 o 
   4   8   3       70.96       65.26      4.99 o 
   5   8   3      195.27      212.27      9.95 o 
   6   8   3      242.33      226.88     20.27 o 
   7   8   3       61.33       44.88      8.84 o 
   8   8   3      317.12      330.30     17.50 o 
   9   8   3       64.97       62.47     17.46 o 
  10   8   3      213.14      125.55     22.79 o 
 -10   9   3      605.33      652.76     38.81 o 
  -9   9   3      487.21      507.70     18.41 o 
  -8   9   3      129.32      121.19     14.54 o 
  -7   9   3      121.83      125.90      9.50 o 
  -6   9   3       10.48        4.10      5.08 o 
  -5   9   3      257.75      248.10      9.39 o 
  -4   9   3       12.03       13.25      3.68 o 
  -3   9   3      575.39      561.74     11.21 o 
  -2   9   3     1551.82     1528.80     19.43 o 
  -1   9   3     3498.21     3453.06     38.54 o 
   0   9   3     1286.54     1303.27     19.40 o 
   1   9   3      449.27      443.12     16.73 o 
   2   9   3     1968.77     1951.63     31.58 o 
   3   9   3        1.78        4.15      5.08 o 
   4   9   3      494.69      471.70     11.15 o 
   5   9   3      165.36      163.49     11.84 o 
   6   9   3      257.62      267.46     15.41 o 
   7   9   3      608.88      562.68     22.04 o 
   8   9   3       30.87       37.39      9.39 o 
   9   9   3      199.37      190.33     24.02 o 
  10   9   3     1275.55     1242.02     56.17 o 
 -10  10   3       94.89      104.60     42.68 o 
  -9  10   3       26.93       38.86      8.52 o 
  -8  10   3      302.72      341.45     15.34 o 
  -7  10   3      431.53      449.81     29.07 o 
  -6  10   3      230.71      224.27     11.83 o 
  -5  10   3     1371.97     1359.72     35.00 o 
  -4  10   3     1846.36     1842.11     23.73 o 
  -3  10   3      168.93      192.02      7.43 o 
  -2  10   3      441.70      403.96      9.80 o 
  -1  10   3     1926.61     1832.54     25.39 o 
   0  10   3       64.35       71.15      6.31 o 
   1  10   3     4675.06     4563.63     54.91 o 
   2  10   3      140.44      148.13      6.99 o 
   3  10   3     1963.89     1950.06     26.01 o 
   4  10   3      257.16      306.82     11.88 o 
   5  10   3      390.83      358.22     24.86 o 
   6  10   3      111.86      110.34     18.72 o 
   7  10   3     1428.26     1350.62     35.70 o 
   8  10   3      335.58      351.25     19.44 o 
   9  10   3        1.31       15.16     14.44 o 
  -9  11   3      313.28      344.33     24.98 o 
  -8  11   3      190.85      218.56     13.51 o 
  -7  11   3       32.83       23.26      7.68 o 
  -6  11   3        2.35        0.34      5.97 o 
  -5  11   3      229.47      225.43     10.11 o 
  -4  11   3      471.00      483.43     12.03 o 
  -3  11   3     2497.57     2401.52     28.59 o 
  -2  11   3      644.08      648.99     17.02 o 
  -1  11   3      113.27       97.38      9.36 o 
   0  11   3     1048.84     1005.43     35.50 o 
   1  11   3      166.14      173.16     10.25 o 
   2  11   3       17.85       19.38      4.65 o 
   3  11   3        0.25        0.52      4.87 o 
   4  11   3       70.14      103.51     10.98 o 
   5  11   3      275.91      221.60     15.12 o 
   6  11   3      168.02      172.27     23.40 o 
   7  11   3       72.85       38.47      9.94 o 
   8  11   3        2.46       14.28     12.88 o 
   9  11   3       50.53       91.09     20.99 o 
  -9  12   3        0.91        9.17     12.75 o 
  -8  12   3      208.73      206.03     13.54 o 
  -7  12   3      436.56      403.48     17.41 o 
  -6  12   3       67.65       71.34      9.12 o 
  -5  12   3      807.34      763.73     17.78 o 
  -4  12   3     4869.75     4801.02     54.71 o 
  -3  12   3     1364.91     1388.72     20.92 o 
  -2  12   3        3.72        6.85      4.27 o 
  -1  12   3     5073.94     4969.28    114.43 o 
   0  12   3      660.45      683.90     24.13 o 
   1  12   3      297.70      304.09     12.52 o 
   2  12   3      112.42       98.06      8.64 o 
   3  12   3      302.11      323.19     13.39 o 
   4  12   3      533.53      571.95     22.47 o 
   5  12   3       67.29      100.21     22.84 o 
   6  12   3      257.16      243.85     47.59 o 
   7  12   3      524.17      587.09     24.87 o 
   8  12   3      182.33      194.91     16.79 o 
  -8  13   3       92.10      101.44     19.97 o 
  -7  13   3      535.76      511.54     34.31 o 
  -6  13   3       87.91       91.64     11.05 o 
  -5  13   3       92.60       90.49      8.27 o 
  -4  13   3       24.05       23.69      6.17 o 
  -3  13   3      736.44      688.84     22.02 o 
  -2  13   3        4.95        7.09      4.70 o 
  -1  13   3       90.13       86.18      6.88 o 
   0  13   3       11.54        4.45      7.48 o 
   1  13   3      870.84      942.75     23.01 o 
   2  13   3      449.16      483.14     16.68 o 
   3  13   3        1.95        1.85      6.07 o 
   4  13   3      150.91      158.85     14.40 o 
   5  13   3     1095.60     1017.09     32.06 o 
   6  13   3      478.65      491.17     23.39 o 
   7  13   3       25.50       27.38     10.82 o 
  -7  14   3      135.48      159.20     23.50 o 
  -6  14   3       55.24       32.16     15.72 o 
  -5  14   3      467.60      488.24     32.05 o 
  -4  14   3      539.73      547.69     23.14 o 
  -3  14   3       42.99       33.95      7.17 o 
  -2  14   3       57.91       58.68      6.71 o 
  -1  14   3      268.10      250.22     23.83 o 
   0  14   3      114.45      113.25     12.55 o 
   1  14   3      170.61      156.15     11.01 o 
   2  14   3       63.45       66.36      9.08 o 
   3  14   3        6.69       10.12      6.68 o 
   4  14   3      795.96      787.62     28.73 o 
   5  14   3        0.28       15.47      9.30 o 
   6  14   3      362.73      319.63     20.43 o 
  -6  15   3      332.49      297.24     28.73 o 
  -5  15   3      353.23      342.82     30.21 o 
  -4  15   3        1.92       -0.35      8.71 o 
  -3  15   3      227.70      232.75     16.96 o 
  -2  15   3      928.14      913.79     30.03 o 
  -1  15   3      773.55      730.02     27.01 o 
   0  15   3      366.65      372.18     33.31 o 
   1  15   3     1026.77     1121.25     44.93 o 
   2  15   3      390.57      389.79     21.37 o 
   3  15   3       41.50       41.08     11.00 o 
   4  15   3        0.19        5.92      9.45 o 
   5  15   3      412.24      432.92     23.31 o 
  -5  16   3        0.08        8.65     14.95 o 
  -4  16   3       65.82       98.37     13.59 o 
  -3  16   3        8.87       24.91     10.61 o 
  -2  16   3        7.28       18.85     10.31 o 
  -1  16   3       72.61       76.21     12.62 o 
   0  16   3      128.09      125.31     11.59 o 
   1  16   3       56.65       57.83      9.70 o 
   2  16   3        9.29       17.79      8.02 o 
   3  16   3      343.46      331.10     20.96 o 
   4  16   3      106.72       82.87     14.29 o 
  -3  17   3       56.74       70.66     14.67 o 
  -2  17   3      602.52      641.20     27.62 o 
  -1  17   3      233.58      234.10     18.54 o 
   0  17   3        5.79       13.86     10.87 o 
   1  17   3      649.39      725.52     24.07 o 
   2  17   3        0.58       -0.97      7.76 o 
 -12   0   4        5.08       -3.02     14.34 o 
 -11   0   4     2426.62     2428.23     77.88 o 
 -10   0   4       62.29       64.72     16.13 o 
  -9   0   4      649.81      733.41     34.77 o 
  -8   0   4      508.85      488.53     15.93 o 
  -7   0   4        1.37       -4.53      3.38 o 
  -6   0   4      142.54      167.01      7.45 o 
  -5   0   4    11165.43    12953.21    130.54 o 
  -4   0   4    12602.69    12804.28    125.97 o 
  -3   0   4     6979.19     6997.40     95.58 o 
  -2   0   4    24345.65    25489.40    295.84 o 
  -1   0   4     3993.02     4027.87     51.23 o 
   0   0   4      981.62      967.47     17.26 o 
   1   0   4    30891.71    32236.29    526.28 o 
   2   0   4    32378.28    33391.83    546.76 o 
   3   0   4     4979.87     4809.51     91.76 o 
   4   0   4     2632.96     2567.13     36.42 o 
   5   0   4        0.26       -0.40      2.05 o 
   6   0   4      413.80      401.96     22.58 o 
   7   0   4     2252.16     2216.96     63.03 o 
   8   0   4      423.87      413.89     27.09 o 
   9   0   4        3.06       17.41     12.44 o 
  10   0   4       34.02        9.78     13.01 o 
  11   0   4      837.58      849.49     46.39 o 
 -12   1   4      176.96      155.44     38.07 o 
 -11   1   4       16.45       18.34     10.11 o 
 -10   1   4       12.32       12.06      8.74 o 
  -9   1   4       16.36        2.24     17.36 o 
  -8   1   4       25.12       28.78      4.15 o 
  -7   1   4        4.91       10.60      3.23 o 
  -6   1   4      236.83      246.68      6.80 o 
  -5   1   4     2569.68     2491.59     27.76 o 
  -4   1   4      924.19      998.42     12.33 o 
  -3   1   4    24125.29    24875.22    184.53 o 
  -2   1   4     8087.38     8572.98     72.87 o 
  -1   1   4     1319.39     1340.47     13.78 o 
   0   1   4      912.22      924.82     10.42 o 
   1   1   4     5877.95     6099.73     75.96 o 
   2   1   4    10528.18    10502.91    127.32 o 
   3   1   4        0.09        0.66      2.05 o 
   4   1   4     2272.58     2477.62     30.80 o 
   5   1   4        2.74        7.36      2.68 o 
   6   1   4      496.51      489.33     11.60 o 
   7   1   4        6.06       10.22      6.68 o 
   8   1   4      730.17      755.06     29.65 o 
   9   1   4      226.01      223.10     16.37 o 
  10   1   4      123.92      137.36     15.10 o 
  11   1   4      441.61      421.89     24.55 o 
 -12   2   4      136.59      122.74     21.99 o 
 -11   2   4       11.35       24.92     10.34 o 
 -10   2   4       39.69       32.92     10.20 o 
  -9   2   4       46.47       48.07     12.88 o 
  -8   2   4      786.20      804.43     21.20 o 
  -7   2   4      695.42      728.69     18.89 o 
  -6   2   4      228.71      245.39      8.03 o 
  -5   2   4       22.32       67.24      3.82 o 
  -4   2   4     2853.98     2708.67     28.63 o 
  -3   2   4     3705.71     3616.51     30.75 o 
  -2   2   4     2869.73     2981.00     25.22 o 
  -1   2   4     4003.33     4009.77     36.78 o 
   0   2   4      968.92      948.34     14.26 o 
   1   2   4     3122.42     3158.48     26.50 o 
   2   2   4    11603.71    12379.25    105.24 o 
   3   2   4       92.62       54.68      4.20 o 
   4   2   4     3029.02     2916.82     35.66 o 
   5   2   4      695.41      678.45     13.92 o 
   6   2   4      373.54      351.59     14.13 o 
   7   2   4      817.01      827.10     25.60 o 
   8   2   4      134.82      119.75     12.54 o 
   9   2   4      358.86      338.26     19.59 o 
  10   2   4      919.39      909.00     44.73 o 
  11   2   4        0.70      -12.11      9.60 o 
 -12   3   4      237.45      213.66     27.06 o 
 -11   3   4       92.46       82.91     20.28 o 
 -10   3   4      560.01      552.97     23.94 o 
  -9   3   4      393.08      395.20     13.02 o 
  -8   3   4       19.50       18.35      4.71 o 
  -7   3   4     1283.07     1306.83     20.46 o 
  -6   3   4     1330.14     1390.05     28.87 o 
  -5   3   4     4083.74     4048.54     41.51 o 
  -4   3   4      406.96      371.71      8.35 o 
  -3   3   4     1377.51     1274.76     15.84 o 
  -2   3   4     4559.67     4375.88     35.83 o 
  -1   3   4      415.27      480.51      6.30 o 
   0   3   4      467.75      454.75     10.92 o 
   1   3   4      272.14      215.25      7.48 o 
   2   3   4     5755.23     5657.25     45.59 o 
   3   3   4     1177.25     1108.46     14.46 o 
   4   3   4      163.36      138.56      6.55 o 
   5   3   4      965.49      911.62     17.30 o 
   6   3   4     3229.69     3155.65     88.78 o 
   7   3   4      185.61      156.74     12.67 o 
   8   3   4      877.68      820.64     27.31 o 
   9   3   4      177.35      191.08     45.19 o 
  10   3   4      349.02      330.19     47.21 o 
  11   3   4      286.83      331.75     24.02 o 
 -12   4   4        9.20      -11.11     14.08 o 
 -11   4   4      157.48      187.10     23.09 o 
 -10   4   4       20.79        4.71     11.42 o 
  -9   4   4       89.28      112.66      8.51 o 
  -8   4   4      794.77      870.76     19.76 o 
  -7   4   4       55.47       44.43      5.98 o 
  -6   4   4        3.06        2.92      3.58 o 
  -5   4   4       63.14       57.55      4.43 o 
  -4   4   4     2242.43     2389.91     29.86 o 
  -3   4   4      373.25      383.89      8.80 o 
  -2   4   4      114.41      125.40      4.45 o 
  -1   4   4      589.40      597.62      8.91 o 
   0   4   4      262.50      274.79     14.80 o 
   1   4   4      592.17      599.21      9.48 o 
   2   4   4      105.94      116.98      3.85 o 
   3   4   4       10.86       11.93      2.14 o 
   4   4   4      195.91      220.20      8.34 o 
   5   4   4      784.99      796.19     16.46 o 
   6   4   4       52.17       39.82      5.44 o 
   7   4   4     1108.86     1094.00     21.94 o 
   8   4   4      744.89      758.98     65.44 o 
   9   4   4      146.97      136.39     14.54 o 
  10   4   4      619.77      576.46     26.34 o 
  11   4   4      211.16      224.10     20.11 o 
 -11   5   4      210.64      182.85     23.09 o 
 -10   5   4      261.84      284.39     24.89 o 
  -9   5   4      361.32      359.78     14.11 o 
  -8   5   4      116.67      116.88      8.71 o 
  -7   5   4      396.76      404.47     13.90 o 
  -6   5   4     6226.22     6468.91     79.05 o 
  -5   5   4     2937.60     2927.81     33.40 o 
  -4   5   4       26.39       37.53      3.67 o 
  -3   5   4     3292.75     3306.45     34.41 o 
  -2   5   4     1044.15      945.76     13.34 o 
  -1   5   4       25.26       31.31      3.48 o 
   0   5   4      248.85      313.27      9.90 o 
   1   5   4     1247.86     1122.45     14.91 o 
   2   5   4     1730.86     1579.63     16.94 o 
   3   5   4     4650.22     4752.67     40.98 o 
   4   5   4     3038.83     3155.52     29.65 o 
   5   5   4     1540.41     1488.20     21.50 o 
   6   5   4     1065.59     1011.65     20.81 o 
   7   5   4      702.04      719.19     18.27 o 
   8   5   4       17.75       16.51      9.52 o 
   9   5   4      826.50      808.31     29.53 o 
  10   5   4      221.20      253.81     22.66 o 
  11   5   4       20.08        4.46     11.72 o 
 -11   6   4      344.15      347.37     29.34 o 
 -10   6   4      143.26      158.17     21.05 o 
  -9   6   4     1024.25     1044.53     27.05 o 
  -8   6   4     3895.39     3916.18     53.20 o 
  -7   6   4       12.90       22.18      5.66 o 
  -6   6   4     1733.09     1750.23     37.98 o 
  -5   6   4      670.95      637.84     15.11 o 
  -4   6   4     2280.81     2376.51     28.33 o 
  -3   6   4      133.67       99.08      4.93 o 
  -2   6   4      220.19      276.38      7.16 o 
  -1   6   4      354.36      260.75      8.43 o 
   0   6   4     1534.23     1400.38     20.96 o 
   1   6   4     3316.23     3387.01     34.85 o 
   2   6   4        2.24       14.28      2.48 o 
   3   6   4     2494.68     2411.64     27.14 o 
   4   6   4      752.59      727.40     12.26 o 
   5   6   4        3.58        8.28      3.88 o 
   6   6   4      172.59      181.38     12.48 o 
   7   6   4     1636.26     1726.69     26.40 o 
   8   6   4     1087.31     1074.16     32.02 o 
   9   6   4      502.60      492.03     24.55 o 
  10   6   4      306.04      313.28     26.45 o 
 -11   7   4       25.50       28.37     16.13 o 
 -10   7   4      103.32      114.24     18.79 o 
  -9   7   4      169.91      182.54     11.47 o 
  -8   7   4      113.50      121.11      9.25 o 
  -7   7   4        3.89        2.19      4.87 o 
  -6   7   4      895.30      891.45     19.87 o 
  -5   7   4      158.25      172.96      9.55 o 
  -4   7   4      160.66      158.20      7.27 o 
  -3   7   4       38.03       31.24      3.66 o 
  -2   7   4        0.51       -0.82      2.66 o 
  -1   7   4     1039.39     1083.78     19.00 o 
   0   7   4      333.07      353.39     10.04 o 
   1   7   4       70.67      110.86      5.54 o 
   2   7   4      872.83      861.82     13.27 o 
   3   7   4       34.35       35.67      4.81 o 
   4   7   4      310.53      311.30     10.01 o 
   5   7   4      131.18      132.90     12.81 o 
   6   7   4       10.66       11.62      6.07 o 
   7   7   4      610.09      568.17     22.03 o 
   8   7   4     1100.76     1074.43     31.54 o 
   9   7   4      330.29      310.04     27.91 o 
  10   7   4      741.43      687.99     40.86 o 
 -11   8   4      437.64      510.87     35.38 o 
 -10   8   4      274.81      314.83     18.61 o 
  -9   8   4      487.63      485.20     21.86 o 
  -8   8   4     2405.04     2405.26     58.75 o 
  -7   8   4      285.55      297.44     12.71 o 
  -6   8   4      229.90      236.71     11.01 o 
  -5   8   4     1542.60     1558.78     23.45 o 
  -4   8   4     1618.84     1557.17     22.50 o 
  -3   8   4      816.32      780.44     14.31 o 
  -2   8   4      345.89      351.93      9.20 o 
  -1   8   4      777.59      791.02     25.26 o 
   0   8   4     6705.03     6832.21     65.44 o 
   1   8   4     1493.65     1474.45     18.32 o 
   2   8   4     1749.80     1672.95     19.82 o 
   3   8   4     1432.80     1333.08     19.35 o 
   4   8   4      136.66      136.26      8.80 o 
   5   8   4        1.12       -0.17      4.50 o 
   6   8   4       66.30       69.72      7.57 o 
   7   8   4     1450.67     1405.04     44.88 o 
   8   8   4     1657.85     1578.90     58.12 o 
   9   8   4      395.83      366.32     29.49 o 
  10   8   4        2.94       14.23     16.03 o 
 -10   9   4       58.22       41.40      9.14 o 
  -9   9   4      200.95      253.60     13.97 o 
  -8   9   4      200.35      202.35     12.63 o 
  -7   9   4        0.24       -7.78      5.19 o 
  -6   9   4      246.33      242.84     20.09 o 
  -5   9   4        4.32        7.57      4.05 o 
  -4   9   4      116.55       98.21      8.47 o 
  -3   9   4     1987.38     1866.94     25.36 o 
  -2   9   4     1896.15     1898.00     22.48 o 
  -1   9   4      749.23      681.86     13.91 o 
   0   9   4      587.47      614.21     12.82 o 
   1   9   4       43.89       51.74      4.35 o 
   2   9   4      541.00      507.63     11.75 o 
   3   9   4        2.68        8.58      3.89 o 
   4   9   4      343.15      376.26     12.54 o 
   5   9   4        1.56       -4.06      4.42 o 
   6   9   4      534.98      493.93     32.39 o 
   7   9   4      321.22      321.67     23.78 o 
   8   9   4      313.45      298.98     17.97 o 
   9   9   4      247.33      190.12     24.68 o 
 -10  10   4        0.14       -1.60      9.45 o 
  -9  10   4       90.27       92.86     12.41 o 
  -8  10   4       91.22       89.69     11.80 o 
  -7  10   4       49.60       38.49      7.50 o 
  -6  10   4       82.77       76.04      7.02 o 
  -5  10   4      928.88      897.81     16.09 o 
  -4  10   4      854.24      860.91     15.25 o 
  -3  10   4       63.12       64.12      5.19 o 
  -2  10   4      132.09      128.65      7.00 o 
  -1  10   4     1176.27     1121.45     19.02 o 
   0  10   4      488.67      491.40     12.09 o 
   1  10   4       53.06       38.72      4.23 o 
   2  10   4       31.22       36.87      4.80 o 
   3  10   4       24.24       18.95      4.41 o 
   4  10   4      577.10      607.67     17.08 o 
   5  10   4       76.30       85.27     11.03 o 
   6  10   4       83.78       59.41      9.79 o 
   7  10   4      200.31      224.62     15.80 o 
   8  10   4      108.04      117.37     13.53 o 
   9  10   4        5.39       17.72     15.11 o 
  -9  11   4       84.44       78.45     13.33 o 
  -8  11   4      140.57      169.48     22.81 o 
  -7  11   4      176.25      176.86     23.30 o 
  -6  11   4      988.41      990.37     23.86 o 
  -5  11   4     1869.10     1864.46     25.32 o 
  -4  11   4      241.34      265.20      9.40 o 
  -3  11   4        4.25        4.04      4.58 o 
  -2  11   4      875.60      868.80     15.18 o 
  -1  11   4      285.81      274.24     10.35 o 
   0  11   4      310.61      316.68     10.50 o 
   1  11   4      170.92      174.40      8.88 o 
   2  11   4     2519.67     2465.28     35.93 o 
   3  11   4       39.76       37.55      6.59 o 
   4  11   4     1158.71     1018.98     42.14 o 
   5  11   4      920.42      854.03     27.51 o 
   6  11   4     1376.21     1298.65     75.96 o 
   7  11   4      160.62      142.11     14.05 o 
   8  11   4      112.71      111.12     16.67 o 
  -9  12   4       56.94       56.16     13.54 o 
  -8  12   4        3.10       12.35     20.12 o 
  -7  12   4      139.62      151.93     18.56 o 
  -6  12   4       32.82       46.55     10.81 o 
  -5  12   4       13.54       10.92      5.73 o 
  -4  12   4     1326.57     1248.80     20.22 o 
  -3  12   4       71.30       85.78      6.48 o 
  -2  12   4       46.02       32.64      5.02 o 
  -1  12   4      601.77      624.72     19.26 o 
   0  12   4        0.18       -3.20      4.84 o 
   1  12   4     1569.53     1580.77     24.54 o 
   2  12   4      627.45      627.64     25.44 o 
   3  12   4      202.21      177.83     19.98 o 
   4  12   4        8.97        6.36      7.43 o 
   5  12   4        1.01       10.94      8.44 o 
   6  12   4       48.31       43.26     10.66 o 
   7  12   4       42.04       59.65     11.73 o 
   8  12   4       21.20       28.14     11.21 o 
  -8  13   4      145.96      146.17     16.35 o 
  -7  13   4       84.02       59.19     13.25 o 
  -6  13   4      691.52      718.61     32.21 o 
  -5  13   4      666.16      650.36     20.40 o 
  -4  13   4      105.27      119.26      8.74 o 
  -3  13   4       16.57       12.78      4.66 o 
  -2  13   4      806.59      836.61     16.09 o 
  -1  13   4      389.77      409.83     12.36 o 
   0  13   4        0.83        2.82      5.10 o 
   1  13   4      372.70      373.54     14.85 o 
   2  13   4      132.44      134.12     10.25 o 
   3  13   4      797.49      778.94     21.08 o 
   4  13   4      536.11      513.11     27.32 o 
   5  13   4     1963.48     1919.35     45.91 o 
   6  13   4      815.43      758.28     28.62 o 
   7  13   4       42.80       31.36     19.28 o 
  -7  14   4      195.40      164.52     23.71 o 
  -6  14   4       27.18       37.54     11.89 o 
  -5  14   4       48.10       66.39     20.74 o 
  -4  14   4      562.44      542.88     19.41 o 
  -3  14   4      277.71      267.59     13.23 o 
  -2  14   4       22.88       27.96      8.65 o 
  -1  14   4      241.95      220.82     15.58 o 
   0  14   4      392.29      373.73     19.12 o 
   1  14   4      301.64      292.34     19.66 o 
   2  14   4      661.57      682.30     20.36 o 
   3  14   4       12.33        7.60      8.71 o 
   4  14   4     1050.10      936.34     33.56 o 
   5  14   4       91.82       77.50     13.03 o 
   6  14   4       12.67       22.98     10.69 o 
  -6  15   4      105.71       71.12     19.05 o 
  -5  15   4      111.06      114.49     19.71 o 
  -4  15   4      111.94      139.68     14.29 o 
  -3  15   4       35.52       25.08      7.74 o 
  -2  15   4        9.63       19.84     12.98 o 
  -1  15   4      135.68      138.95     14.41 o 
   0  15   4       18.12       20.76      9.78 o 
   1  15   4      253.22      244.87     13.93 o 
   2  15   4      229.36      231.14     13.47 o 
   3  15   4       60.25       68.96     12.25 o 
   4  15   4        0.61        1.05      9.03 o 
   5  15   4      283.69      296.90     22.20 o 
  -5  16   4       84.09       48.34     18.89 o 
  -4  16   4      317.16      305.52     20.00 o 
  -3  16   4      600.85      584.50     25.56 o 
  -2  16   4        0.02      -11.61      7.74 o 
  -1  16   4     1371.82     1390.83     39.30 o 
   0  16   4      849.57      928.40     40.45 o 
   1  16   4       11.23       -2.87      7.21 o 
   2  16   4       43.29       61.60      9.90 o 
   3  16   4        1.07       -9.54      9.26 o 
   4  16   4      532.02      563.62     27.14 o 
  -3  17   4      239.56      268.07     19.81 o 
  -2  17   4      409.44      410.14     25.30 o 
  -1  17   4      302.35      303.35     51.67 o 
   0  17   4        9.07        9.30      8.95 o 
   1  17   4        1.01        0.85      8.31 o 
   2  17   4        1.24        1.17      9.67 o 
 -12   1   5       13.27       -1.83     10.41 o 
 -11   1   5       12.30       -2.08     13.90 o 
 -10   1   5     2708.04     2814.88     56.93 o 
  -9   1   5      146.43      173.93     18.64 o 
  -8   1   5       92.46       96.70      5.69 o 
  -7   1   5      424.16      444.29      9.72 o 
  -6   1   5       18.25       14.98      3.06 o 
  -5   1   5      695.42      638.53     10.40 o 
  -4   1   5     2032.37     2293.85     20.32 o 
  -3   1   5     1845.88     1779.33     17.45 o 
  -2   1   5       46.62       23.18      3.52 o 
  -1   1   5      268.29      330.78     10.32 o 
   0   1   5        7.35       12.76      3.49 o 
   1   1   5    11480.81    11367.43    135.59 o 
   2   1   5     6127.40     5901.21     75.64 o 
   3   1   5     1355.26     1394.80     25.63 o 
   4   1   5     1025.21     1239.99     14.70 o 
   5   1   5       26.68       52.33      5.97 o 
   6   1   5     1155.59     1153.10     28.48 o 
   7   1   5       94.90      106.70     11.06 o 
   8   1   5      778.85      732.91     25.71 o 
   9   1   5      885.06      900.42     30.27 o 
  10   1   5      297.34      315.65     20.74 o 
  11   1   5        1.25       -3.49     10.24 o 
 -12   2   5        2.10       -8.10      9.65 o 
 -11   2   5      328.62      400.15     22.21 o 
 -10   2   5       25.03       18.75      8.89 o 
  -9   2   5      160.14      180.50      8.79 o 
  -8   2   5      653.41      690.87     13.03 o 
  -7   2   5      330.32      329.96      8.74 o 
  -6   2   5      589.27      603.27     12.30 o 
  -5   2   5      832.25      827.63     13.51 o 
  -4   2   5     3619.63     3579.56     31.74 o 
  -3   2   5     2424.98     2454.01     22.45 o 
  -2   2   5     2265.37     2312.75     20.64 o 
  -1   2   5     2464.78     2503.19     25.05 o 
   0   2   5      603.90      514.04      8.31 o 
   1   2   5     2317.66     2296.77     20.69 o 
   2   2   5      714.13      810.64     11.29 o 
   3   2   5     2443.15     2337.70     34.95 o 
   4   2   5      123.77       80.20      5.22 o 
   5   2   5       21.62       35.05      4.35 o 
   6   2   5      443.58      446.59     11.93 o 
   7   2   5     2635.21     2624.63     50.20 o 
   8   2   5        0.70       -3.39      7.66 o 
   9   2   5        1.16       -5.31      9.86 o 
  10   2   5       47.38       37.36     11.67 o 
  11   2   5       11.27       11.58     18.64 o 
 -12   3   5       23.37        0.46     14.34 o 
 -11   3   5      158.25      154.84     21.40 o 
 -10   3   5      177.71      164.33     20.12 o 
  -9   3   5      263.49      264.73     14.65 o 
  -8   3   5      481.28      471.21     12.72 o 
  -7   3   5     1240.21     1301.36     25.66 o 
  -6   3   5     1454.43     1494.01     24.14 o 
  -5   3   5     1647.62     1650.76     21.38 o 
  -4   3   5     1228.21     1303.60     17.25 o 
  -3   3   5     1802.89     2016.03     19.30 o 
  -2   3   5      156.79      193.55      3.99 o 
  -1   3   5      892.03      988.01     12.57 o 
   0   3   5      710.43      740.77     15.19 o 
   1   3   5     4464.76     4559.03     41.72 o 
   2   3   5     7272.38     7456.24     59.11 o 
   3   3   5       12.01       25.93      2.40 o 
   4   3   5      580.46      569.97     12.68 o 
   5   3   5       77.55      105.87      7.08 o 
   6   3   5       23.29       24.01      6.51 o 
   7   3   5       31.15       36.46      8.54 o 
   8   3   5       14.09       16.03      8.08 o 
   9   3   5      829.14      804.00     29.31 o 
  10   3   5      358.54      332.42     43.09 o 
  11   3   5      622.87      553.82     28.22 o 
 -12   4   5        7.31       13.16     14.85 o 
 -11   4   5      628.91      630.69     37.33 o 
 -10   4   5      282.43      234.57     23.04 o 
  -9   4   5       14.91       20.75      6.07 o 
  -8   4   5     1649.97     1631.91     28.61 o 
  -7   4   5      932.79      996.57     20.48 o 
  -6   4   5      578.18      612.02     12.83 o 
  -5   4   5      643.35      629.92     12.28 o 
  -4   4   5     2556.79     2328.02     26.64 o 
  -3   4   5     1487.64     1402.14     23.39 o 
  -2   4   5     2602.14     2690.28     23.93 o 
  -1   4   5     1226.13     1533.89     14.98 o 
   0   4   5      429.13      380.19     11.00 o 
   1   4   5     1669.03     1621.19     18.94 o 
   2   4   5     1220.59     1228.00     13.73 o 
   3   4   5     6999.01     6875.95     50.98 o 
   4   4   5     6283.37     6338.67     60.75 o 
   5   4   5       73.21      101.97      6.69 o 
   6   4   5      139.01      145.61      8.25 o 
   7   4   5      178.21      178.43     13.07 o 
   8   4   5      325.78      310.41     17.99 o 
   9   4   5      473.59      423.02     21.97 o 
  10   4   5      385.18      428.75     23.95 o 
  11   4   5      144.88      167.85     31.29 o 
 -11   5   5        0.42       -7.58     11.78 o 
 -10   5   5       87.77       80.60     16.13 o 
  -9   5   5      427.20      411.06     15.28 o 
  -8   5   5      808.05      780.71     19.33 o 
  -7   5   5      453.10      460.47     14.18 o 
  -6   5   5      225.58      238.05      8.85 o 
  -5   5   5     1340.12     1250.32     18.79 o 
  -4   5   5      223.16      207.06      6.94 o 
  -3   5   5     5585.89     5878.08     55.69 o 
  -2   5   5      111.56      212.60      5.89 o 
  -1   5   5     1808.21     2051.29     27.59 o 
   0   5   5     2836.27     3249.04     46.69 o 
   1   5   5        4.66        8.13      2.47 o 
   2   5   5       87.68      129.51      5.59 o 
   3   5   5       21.42       35.72      2.68 o 
   4   5   5      202.16      218.42      6.42 o 
   5   5   5       80.82       77.98      5.82 o 
   6   5   5     2872.29     2817.74     40.04 o 
   7   5   5     1537.85     1526.69     27.88 o 
   8   5   5      266.98      259.18     16.89 o 
   9   5   5       60.02       53.64     11.71 o 
  10   5   5        1.24       -4.85      9.42 o 
 -11   6   5       77.30       88.38     18.08 o 
 -10   6   5       78.25      101.03     17.20 o 
  -9   6   5      478.25      491.05     16.86 o 
  -8   6   5      318.27      317.17     13.42 o 
  -7   6   5       27.50       28.72      5.83 o 
  -6   6   5        3.84       10.53      4.07 o 
  -5   6   5     3636.33     3599.47     58.23 o 
  -4   6   5      284.03      231.69      7.69 o 
  -3   6   5      177.60      165.61     10.87 o 
  -2   6   5      518.97      557.53     10.22 o 
  -1   6   5      235.66      187.55      7.60 o 
   0   6   5      102.31       46.44      8.07 o 
   1   6   5       10.92       42.78      4.94 o 
   2   6   5      950.68     1033.68     17.53 o 
   3   6   5      533.33      539.64     10.17 o 
   4   6   5      973.26      982.27     14.91 o 
   5   6   5      411.87      369.93     10.92 o 
   6   6   5      196.03      179.72      8.83 o 
   7   6   5      260.02      268.00     10.82 o 
   8   6   5      650.45      630.77     23.49 o 
   9   6   5       89.41       83.24     18.17 o 
  10   6   5      178.10      175.33     17.51 o 
 -11   7   5        5.98        8.45     14.18 o 
 -10   7   5      140.76      188.85     12.36 o 
  -9   7   5     2549.51     2539.15     41.49 o 
  -8   7   5        0.29        7.53      6.03 o 
  -7   7   5       10.67        6.95      5.39 o 
  -6   7   5       85.68       89.59      7.80 o 
  -5   7   5      768.20      732.91     14.69 o 
  -4   7   5      199.57      160.83      6.82 o 
  -3   7   5     1357.15     1389.06     19.46 o 
  -2   7   5      705.32      568.52     10.99 o 
  -1   7   5     2433.80     2437.94     33.27 o 
   0   7   5      131.16      122.55      6.47 o 
   1   7   5     4048.81     3990.41     37.09 o 
   2   7   5      761.18      720.74     11.52 o 
   3   7   5      288.20      286.86      8.38 o 
   4   7   5      812.52      827.61     14.15 o 
   5   7   5       53.75       61.63      7.89 o 
   6   7   5      575.04      541.96     24.57 o 
   7   7   5      130.34      125.25      9.54 o 
   8   7   5        0.63        4.69      9.27 o 
   9   7   5      173.30      169.59     22.02 o 
  10   7   5        0.70      -15.98     13.16 o 
 -11   8   5        0.07        6.25     13.98 o 
 -10   8   5      216.89      222.74     13.50 o 
  -9   8   5      465.58      466.81     17.33 o 
  -8   8   5      495.31      527.69     17.61 o 
  -7   8   5        7.45        7.73      5.58 o 
  -6   8   5      107.71      117.67      7.37 o 
  -5   8   5        0.06        1.87      3.87 o 
  -4   8   5      404.53      381.88     10.67 o 
  -3   8   5       85.30       98.67      5.59 o 
  -2   8   5      385.73      440.10     10.16 o 
  -1   8   5      284.60      295.41     10.27 o 
   0   8   5      670.46      711.38     15.50 o 
   1   8   5      515.65      522.92     10.29 o 
   2   8   5      404.19      444.89      9.50 o 
   3   8   5      167.21      139.24      6.47 o 
   4   8   5       31.80       30.76      7.10 o 
   5   8   5      417.03      444.61     13.96 o 
   6   8   5      242.65      236.04     23.86 o 
   7   8   5      570.34      537.06     17.13 o 
   8   8   5       55.09       68.41     17.15 o 
   9   8   5       69.16       74.09     18.84 o 
 -10   9   5      293.58      259.52     18.18 o 
  -9   9   5      306.86      303.37     18.40 o 
  -8   9   5      197.96      237.48     12.69 o 
  -7   9   5      610.74      599.74     18.03 o 
  -6   9   5      419.89      438.60     16.58 o 
  -5   9   5       83.86       88.54      6.57 o 
  -4   9   5      496.18      538.72     12.99 o 
  -3   9   5      611.54      598.76     13.13 o 
  -2   9   5     2615.69     2579.22     31.05 o 
  -1   9   5     1724.48     1690.33     27.45 o 
   0   9   5      138.59      138.72      6.86 o 
   1   9   5     1402.52     1278.40     17.66 o 
   2   9   5      110.82       93.15      5.18 o 
   3   9   5       36.98       55.50      5.20 o 
   4   9   5      663.55      669.97     19.94 o 
   5   9   5      316.62      319.07     14.25 o 
   6   9   5      271.85      264.68     15.93 o 
   7   9   5      101.44       87.39     11.15 o 
   8   9   5       66.83       38.71     15.82 o 
   9   9   5      370.92      356.44     31.49 o 
 -10  10   5       43.28       32.52     11.56 o 
  -9  10   5       14.35       14.14      9.18 o 
  -8  10   5      942.20      939.46     25.07 o 
  -7  10   5      324.71      310.42     14.24 o 
  -6  10   5      354.42      377.68     14.78 o 
  -5  10   5       45.98       43.62      6.44 o 
  -4  10   5       61.54       53.11      5.82 o 
  -3  10   5       73.99       70.01      5.84 o 
  -2  10   5       16.30       13.75      3.71 o 
  -1  10   5     1433.85     1429.50     22.27 o 
   0  10   5      872.97      832.99     16.11 o 
   1  10   5     3035.60     2945.24     33.71 o 
   2  10   5        1.21       -0.13      3.66 o 
   3  10   5      416.35      444.67     11.77 o 
   4  10   5        4.07        6.71      6.24 o 
   5  10   5      492.46      409.23     18.43 o 
   6  10   5       17.71       21.93      8.53 o 
   7  10   5     1069.13     1073.83     32.04 o 
   8  10   5       92.47      141.17     21.71 o 
   9  10   5       32.82       40.71     18.64 o 
  -9  11   5       26.59       32.60     14.08 o 
  -8  11   5        0.91       -4.67      8.65 o 
  -7  11   5        0.07       -2.49      7.96 o 
  -6  11   5      161.76      193.90     11.89 o 
  -5  11   5      171.27      165.05     10.58 o 
  -4  11   5      311.03      328.16     10.22 o 
  -3  11   5      726.13      704.10     17.27 o 
  -2  11   5      209.97      197.51      7.83 o 
  -1  11   5      877.21      844.30     17.33 o 
   0  11   5     1025.27     1013.63     18.76 o 
   1  11   5        0.13        8.19      3.88 o 
   2  11   5      107.73       89.80      6.66 o 
   3  11   5       99.91       83.78      6.47 o 
   4  11   5       73.67       57.41     11.50 o 
   5  11   5      154.31      128.60     12.90 o 
   6  11   5       76.75       65.25     11.93 o 
   7  11   5       35.90       17.07      9.17 o 
   8  11   5       82.44       87.91     12.87 o 
  -9  12   5       55.15       29.08     12.50 o 
  -8  12   5      724.96      826.40     60.32 o 
  -7  12   5     1187.95     1184.14     36.52 o 
  -6  12   5        7.22        0.41      8.39 o 
  -5  12   5      270.62      277.20     11.86 o 
  -4  12   5        4.69        5.12      5.13 o 
  -3  12   5      728.83      666.16     16.42 o 
  -2  12   5      347.50      381.13     10.81 o 
  -1  12   5     2608.69     2634.78     30.66 o 
   0  12   5      391.70      403.57     12.33 o 
   1  12   5      663.83      664.00     15.55 o 
   2  12   5        6.52       -0.28      5.44 o 
   3  12   5      201.88      239.04     16.80 o 
   4  12   5     2094.89     1985.61     44.70 o 
   5  12   5      360.12      339.70     19.16 o 
   6  12   5       78.81       98.01     12.81 o 
   7  12   5      682.06      702.01     27.74 o 
   8  12   5      171.89      161.06     32.11 o 
  -8  13   5       36.76       37.01     12.59 o 
  -7  13   5      105.79      113.74     24.86 o 
  -6  13   5      379.24      416.11     22.79 o 
  -5  13   5      425.07      472.08     16.68 o 
  -4  13   5      628.51      583.93     16.45 o 
  -3  13   5        8.93       13.21     10.23 o 
  -2  13   5        2.47       -1.16      4.87 o 
  -1  13   5      157.11      155.00      8.79 o 
   0  13   5        3.10        4.55      5.52 o 
   1  13   5      863.58      913.02     22.88 o 
   2  13   5      668.20      691.26     24.76 o 
   3  13   5      363.93      360.43     19.62 o 
   4  13   5       63.08       63.03     11.34 o 
   5  13   5      139.02      142.89     14.51 o 
   6  13   5      181.28      245.03     34.31 o 
   7  13   5       22.94       14.74     10.48 o 
  -7  14   5       29.52       11.50     11.13 o 
  -6  14   5      129.36      108.22     15.12 o 
  -5  14   5        0.20      -10.34      7.29 o 
  -4  14   5      356.72      357.70     13.71 o 
  -3  14   5      213.19      242.16     11.64 o 
  -2  14   5       60.79       75.24      7.73 o 
  -1  14   5      248.95      267.21     27.68 o 
   0  14   5        7.25        4.96      7.76 o 
   1  14   5       27.44       15.31      7.06 o 
   2  14   5       72.94       74.53      9.20 o 
   3  14   5       95.48       87.86     26.98 o 
   4  14   5     1387.44     1421.94     39.79 o 
   5  14   5       49.29       59.30     13.52 o 
   6  14   5      159.67      175.23     16.87 o 
  -6  15   5      215.47      188.67     18.00 o 
  -5  15   5      305.65      343.00     26.04 o 
  -4  15   5       22.94       19.35      7.75 o 
  -3  15   5      370.64      337.65     15.47 o 
  -2  15   5      852.71      914.16     30.61 o 
  -1  15   5      103.95      100.19     13.16 o 
   0  15   5       29.17       13.21      7.60 o 
   1  15   5      348.40      401.93     16.95 o 
   2  15   5      841.20      886.99     24.34 o 
   3  15   5      189.38      215.71     43.93 o 
   4  15   5        2.66       -3.55      9.13 o 
   5  15   5     1047.85     1140.57     37.17 o 
  -5  16   5       48.00       48.13     18.08 o 
  -4  16   5       47.01       54.91     12.46 o 
  -3  16   5      168.74      213.82     26.52 o 
  -2  16   5        5.71       21.99     10.75 o 
  -1  16   5        4.08       10.88     11.96 o 
   0  16   5       37.98       51.44      9.69 o 
   1  16   5       81.25      103.92     11.18 o 
   2  16   5      140.36      128.42     15.08 o 
   3  16   5      158.74      142.42     16.09 o 
  -2  17   5      815.21      849.34     31.60 o 
  -1  17   5      215.65      226.95     32.05 o 
   0  17   5        1.20        1.81      7.88 o 
   1  17   5      445.35      454.25     35.27 o 
 -12   0   6      177.20      208.15     26.27 o 
 -11   0   6     1408.96     1450.94     57.40 o 
 -10   0   6      536.10      508.87     32.16 o 
  -9   0   6      781.37      775.65     35.84 o 
  -8   0   6      124.03      132.57      7.92 o 
  -7   0   6      192.45      238.33      9.65 o 
  -6   0   6     3739.76     4017.08     48.58 o 
  -5   0   6     9849.63     9681.43     99.35 o 
  -4   0   6    22131.57    22663.09    218.04 o 
  -3   0   6    18359.21    18815.78    222.63 o 
  -2   0   6     1765.28     1888.08     32.26 o 
  -1   0   6      847.15      907.76     24.02 o 
   0   0   6       19.63       42.55      3.71 o 
   1   0   6        0.80        2.83      4.25 o 
   2   0   6      515.68      515.89     18.33 o 
   3   0   6      284.11      133.34     10.91 o 
   4   0   6      385.13      265.70     16.33 o 
   5   0   6       15.40       36.02      5.02 o 
   6   0   6      712.77      771.86     32.98 o 
   7   0   6      287.90      306.00     22.43 o 
   8   0   6      122.28      115.67     18.13 o 
   9   0   6       24.87       11.93     12.39 o 
  10   0   6      148.44      125.35     21.92 o 
  11   0   6      769.15      779.03     46.44 o 
 -12   1   6       78.63       70.83     13.87 o 
 -11   1   6      104.90      102.82     13.63 o 
 -10   1   6      339.46      355.81     19.61 o 
  -9   1   6       18.99       19.12      4.95 o 
  -8   1   6       71.78       69.64      5.21 o 
  -7   1   6      120.01      132.39      8.68 o 
  -6   1   6      169.92      198.69      6.76 o 
  -5   1   6      642.21      769.95     14.00 o 
  -4   1   6      429.26      471.64      8.07 o 
  -3   1   6     1510.04     1564.82     17.72 o 
  -2   1   6     4599.45     4692.58     50.01 o 
  -1   1   6       60.19       56.03      3.77 o 
   0   1   6     2959.53     3103.19     32.37 o 
   1   1   6     4209.61     4542.33     48.56 o 
   2   1   6     3630.15     3737.89     51.63 o 
   3   1   6      342.60      351.55     11.95 o 
   4   1   6      557.06      594.87     12.24 o 
   5   1   6     2358.86     2451.29     57.01 o 
   6   1   6       42.69       37.42      7.68 o 
   7   1   6      213.34      191.96     13.68 o 
   8   1   6      415.74      403.92     33.87 o 
   9   1   6      334.37      363.11     20.44 o 
  10   1   6      162.50      182.55     17.77 o 
  11   1   6      101.32      121.85     18.46 o 
 -12   2   6      140.37      134.92     22.79 o 
 -11   2   6      612.92      612.79     26.70 o 
 -10   2   6       84.69       78.05     11.64 o 
  -9   2   6      514.99      495.23     13.76 o 
  -8   2   6     1149.47     1146.03     17.40 o 
  -7   2   6      752.84      826.48     15.71 o 
  -6   2   6     1048.60     1095.55     17.16 o 
  -5   2   6     3167.44     3087.36     33.41 o 
  -4   2   6       11.02        2.10      1.89 o 
  -3   2   6       27.07       42.66      2.56 o 
  -2   2   6     1015.26     1040.12     15.60 o 
  -1   2   6       67.20       98.61      4.00 o 
   0   2   6     3355.40     3193.04     27.27 o 
   1   2   6     2946.10     2930.25     28.93 o 
   2   2   6     9488.10    10336.46    104.33 o 
   3   2   6     2288.46     2305.20     28.68 o 
   4   2   6      223.70      225.61      8.06 o 
   5   2   6      693.64      694.94     14.70 o 
   6   2   6       33.03       24.78     11.37 o 
   7   2   6      399.01      449.32     19.48 o 
   8   2   6        0.46       -3.30      6.99 o 
   9   2   6       64.10       52.02     11.27 o 
  10   2   6     1271.58     1311.84     40.00 o 
  11   2   6      365.04      398.79     25.04 o 
 -12   3   6        5.88       -9.42     13.26 o 
 -11   3   6      295.67      273.28     26.37 o 
 -10   3   6      167.14      199.44     21.05 o 
  -9   3   6       67.63       78.84     14.26 o 
  -8   3   6       99.35      120.43     10.58 o 
  -7   3   6        0.96       -0.09      4.33 o 
  -6   3   6     2299.63     2336.74     28.67 o 
  -5   3   6     5838.14     5908.65     57.13 o 
  -4   3   6       20.58       22.99      3.43 o 
  -3   3   6     3870.41     3746.51     32.40 o 
  -2   3   6     2894.48     2780.88     24.58 o 
  -1   3   6     1342.88     1482.15     17.43 o 
   0   3   6      182.60      169.93      7.38 o 
   1   3   6     1036.93      886.72     10.75 o 
   2   3   6     4102.28     3866.07     33.40 o 
   3   3   6      646.68      651.79     10.84 o 
   4   3   6      389.48      365.02     11.98 o 
   5   3   6     1727.26     1643.33     25.69 o 
   6   3   6      965.01      942.37     19.00 o 
   7   3   6       71.25       68.67     23.71 o 
   8   3   6      816.10      822.61     27.72 o 
   9   3   6     1316.65     1321.30     41.78 o 
  10   3   6       75.82       89.66     14.70 o 
 -12   4   6        0.30      -11.98     12.14 o 
 -11   4   6        0.01       -2.10     11.52 o 
 -10   4   6       76.95       84.69     16.13 o 
  -9   4   6       55.31       73.30     15.27 o 
  -8   4   6      169.45      200.96     14.77 o 
  -7   4   6       58.99       52.33      6.26 o 
  -6   4   6       74.43       67.22      5.24 o 
  -5   4   6      129.63      122.90      5.80 o 
  -4   4   6      126.41      175.99     10.27 o 
  -3   4   6      119.33      126.07      6.87 o 
  -2   4   6     2230.77     2456.95     24.48 o 
  -1   4   6        0.05        3.04      2.16 o 
   0   4   6      718.51      769.09     16.83 o 
   1   4   6      315.26      313.52      9.30 o 
   2   4   6      554.08      593.91     12.16 o 
   3   4   6      393.71      383.86      6.99 o 
   4   4   6        6.12       10.83      3.48 o 
   5   4   6      992.03      995.57     19.48 o 
   6   4   6     1018.63      945.12     19.79 o 
   7   4   6        1.26        2.03     11.32 o 
   8   4   6        0.11       10.11      7.51 o 
   9   4   6      553.55      496.46     23.27 o 
  10   4   6       65.17       42.39     12.64 o 
 -11   5   6        1.51        6.04     12.29 o 
 -10   5   6      193.77      215.90     14.95 o 
  -9   5   6      103.39       91.16      8.77 o 
  -8   5   6      159.65      169.84     12.42 o 
  -7   5   6     1452.16     1460.30     28.76 o 
  -6   5   6     1913.65     1931.10     26.11 o 
  -5   5   6     1819.96     1750.43     23.37 o 
  -4   5   6       54.79       44.02      3.85 o 
  -3   5   6     1246.66     1286.38     17.95 o 
  -2   5   6      196.24      183.37      4.09 o 
  -1   5   6      733.38      899.44     10.70 o 
   0   5   6       19.64        7.72      6.29 o 
   1   5   6     6169.41     6126.83     57.49 o 
   2   5   6     2137.29     1956.88     22.83 o 
   3   5   6     1256.64     1312.82     14.15 o 
   4   5   6      357.36      353.83      7.35 o 
   5   5   6     1328.02     1277.60     20.30 o 
   6   5   6      528.62      547.29     13.72 o 
   7   5   6      319.43      260.61     15.75 o 
   8   5   6     1555.06     1581.21     64.08 o 
   9   5   6      927.70      922.55     53.02 o 
  10   5   6       68.59       57.21     13.44 o 
 -11   6   6      331.19      350.39     28.52 o 
 -10   6   6       16.67       18.62      7.33 o 
  -9   6   6      536.12      537.51     17.68 o 
  -8   6   6     6800.49     6851.07     82.18 o 
  -7   6   6     1271.96     1261.83     24.45 o 
  -6   6   6     3155.48     3074.39     36.68 o 
  -5   6   6      397.94      360.55      9.98 o 
  -4   6   6     1136.59     1232.12     20.83 o 
  -3   6   6      269.67      288.22      7.75 o 
  -2   6   6     3606.56     3983.13     40.18 o 
  -1   6   6     1391.89     1452.27     29.94 o 
   0   6   6    14403.35    15315.14    186.30 o 
   1   6   6     2338.29     2439.37     44.59 o 
   2   6   6      911.97      858.09     13.69 o 
   3   6   6      865.73      837.23     12.04 o 
   4   6   6       48.85       49.37      5.79 o 
   5   6   6      138.93      119.06      7.05 o 
   6   6   6      771.65      715.20     15.92 o 
   7   6   6      396.03      415.55     13.73 o 
   8   6   6       19.43       13.48     13.66 o 
   9   6   6        3.16        4.17      7.87 o 
  10   6   6      146.49      130.63     21.20 o 
 -11   7   6        0.40       -6.09     11.11 o 
 -10   7   6        0.98       -9.06      6.04 o 
  -9   7   6        1.52       10.99      6.41 o 
  -8   7   6      242.92      243.74     12.02 o 
  -7   7   6      203.54      197.31     10.35 o 
  -6   7   6     1587.08     1540.13     23.89 o 
  -5   7   6      377.58      381.06     15.26 o 
  -4   7   6      282.83      266.58      8.44 o 
  -3   7   6       10.87        7.89      3.00 o 
  -2   7   6      413.66      438.47     11.80 o 
  -1   7   6     2990.24     3146.23     40.67 o 
   0   7   6      412.71      485.51     14.81 o 
   1   7   6       17.87       22.68      3.65 o 
   2   7   6      911.70      994.50     14.18 o 
   3   7   6       23.34       25.85      4.66 o 
   4   7   6       33.87       34.51      5.55 o 
   5   7   6      534.80      562.92     15.93 o 
   6   7   6      419.34      406.29     18.50 o 
   7   7   6      610.55      602.56     15.81 o 
   8   7   6       30.16       24.76      8.34 o 
   9   7   6       98.63       60.78     18.48 o 
  10   7   6       20.69       21.20     17.00 o 
 -10   8   6       22.52       20.60      7.69 o 
  -9   8   6       27.31       22.96      7.43 o 
  -8   8   6      959.92      985.03     24.68 o 
  -7   8   6        4.52        4.81      5.52 o 
  -6   8   6       55.34       60.84      9.99 o 
  -5   8   6     1621.28     1584.30     23.77 o 
  -4   8   6     1097.24     1055.33     19.90 o 
  -3   8   6     1056.14     1039.57     16.88 o 
  -2   8   6        4.10        3.58      2.99 o 
  -1   8   6      424.99      370.77     18.46 o 
   0   8   6     9704.09     9598.43    168.59 o 
   1   8   6       53.24       62.68      4.46 o 
   2   8   6      419.96      410.37      9.31 o 
   3   8   6      872.88      837.36     13.28 o 
   4   8   6        4.12       -0.32      4.73 o 
   5   8   6      242.29      221.97     10.86 o 
   6   8   6      558.82      560.90     17.08 o 
   7   8   6     3015.69     2970.78     78.17 o 
   8   8   6     1704.12     1614.79     60.58 o 
   9   8   6        7.03       -0.10     12.70 o 
 -10   9   6      244.76      240.00     18.08 o 
  -9   9   6      301.16      275.10     26.24 o 
  -8   9   6        1.94        0.50      6.16 o 
  -7   9   6        4.36       -3.35      5.10 o 
  -6   9   6        1.80       -2.36      4.11 o 
  -5   9   6      187.14      191.35      8.75 o 
  -4   9   6      721.52      706.09     15.66 o 
  -3   9   6     1371.42     1408.15     21.11 o 
  -2   9   6     1179.26     1185.57     18.53 o 
  -1   9   6     1568.95     1458.23     42.91 o 
   0   9   6      199.74      221.58      9.73 o 
   1   9   6      131.89      142.53      6.40 o 
   2   9   6      310.63      291.06      8.49 o 
   3   9   6      704.67      706.76     14.48 o 
   4   9   6      204.86      207.50     10.37 o 
   5   9   6      190.99      179.78     10.39 o 
   6   9   6      111.94      121.22      9.74 o 
   7   9   6      910.65      853.30     28.14 o 
   8   9   6      381.07      300.37     28.32 o 
   9   9   6      328.20      325.56     31.18 o 
 -10  10   6       31.80       35.10     11.50 o 
  -9  10   6       38.87       35.52     11.18 o 
  -8  10   6       80.48       86.93     16.90 o 
  -7  10   6      102.20      102.40     20.30 o 
  -6  10   6       16.22       13.37      6.39 o 
  -5  10   6      243.55      241.74     10.03 o 
  -4  10   6      152.70      160.03      8.04 o 
  -3  10   6      793.67      751.19     25.19 o 
  -2  10   6        3.79        3.90      3.78 o 
  -1  10   6      884.34      851.89     16.90 o 
   0  10   6     2383.01     2366.49     30.85 o 
   1  10   6      701.22      668.26     13.10 o 
   2  10   6       74.12       87.73      9.04 o 
   3  10   6      886.14      801.09     16.10 o 
   4  10   6      596.75      547.88     16.53 o 
   5  10   6       33.42       30.30      6.48 o 
   6  10   6       15.35        6.84      8.17 o 
   7  10   6       83.23       90.22     12.11 o 
   8  10   6      156.51      203.64     24.32 o 
  -9  11   6      231.62      202.58     19.05 o 
  -8  11   6      103.33      134.81     15.35 o 
  -7  11   6      330.18      349.41     20.44 o 
  -6  11   6     1371.89     1349.83     29.44 o 
  -5  11   6       30.82       18.31      7.02 o 
  -4  11   6      809.26      796.59     20.92 o 
  -3  11   6     2942.65     2900.50     37.82 o 
  -2  11   6     2825.07     2830.78     31.72 o 
  -1  11   6     1459.12     1402.28     23.09 o 
   0  11   6      475.34      492.13     15.11 o 
   1  11   6      357.46      299.30      9.63 o 
   2  11   6      212.05      273.02     10.08 o 
   3  11   6        1.66        2.97      4.49 o 
   4  11   6      955.89      934.25     28.58 o 
   5  11   6      996.70      973.13     30.01 o 
   6  11   6      634.35      601.97     43.91 o 
   7  11   6       10.39        4.39     10.16 o 
   8  11   6       81.23       82.13     20.23 o 
  -9  12   6      118.52      151.99     25.65 o 
  -8  12   6        5.98        1.38      9.74 o 
  -7  12   6        6.89       22.63     10.74 o 
  -6  12   6      874.95      809.33     19.60 o 
  -5  12   6      144.39      166.27      9.86 o 
  -4  12   6       61.38       79.93      7.74 o 
  -3  12   6       12.59        8.39      5.30 o 
  -2  12   6       43.94       46.66      7.04 o 
  -1  12   6        8.25       14.81      5.28 o 
   0  12   6       10.66        6.14      5.54 o 
   1  12   6       33.21       28.35      4.89 o 
   2  12   6      192.43      206.56      9.44 o 
   3  12   6      113.22      128.61     18.18 o 
   4  12   6       24.33       31.33      9.82 o 
   5  12   6        9.20        8.29      8.49 o 
   6  12   6       34.03       57.75     11.74 o 
   7  12   6       23.42       14.65      9.92 o 
  -8  13   6       10.02       18.08     13.75 o 
  -7  13   6      260.98      304.19     20.86 o 
  -6  13   6      732.74      758.01     36.07 o 
  -5  13   6        4.26        3.31      5.56 o 
  -4  13   6      494.97      556.60     16.27 o 
  -3  13   6     1552.87     1465.74     33.47 o 
  -2  13   6      158.62      168.41      9.60 o 
  -1  13   6       47.19       47.30      6.54 o 
   0  13   6       51.28       54.84      6.59 o 
   1  13   6       28.72       29.21      7.06 o 
   2  13   6       17.75       16.92      6.98 o 
   3  13   6      218.76      214.13     15.92 o 
   4  13   6      285.75      318.38     19.38 o 
   5  13   6      912.93      920.31     31.70 o 
   6  13   6      191.66      145.53     15.56 o 
  -7  14   6       93.18      106.91     15.45 o 
  -6  14   6      102.51      104.89     14.85 o 
  -5  14   6      152.34      154.70     10.56 o 
  -4  14   6      165.02      186.51     11.03 o 
  -3  14   6      206.68      216.48     11.28 o 
  -2  14   6      382.41      371.88     16.07 o 
  -1  14   6      115.69      160.93      9.52 o 
   0  14   6     1034.29     1020.24     30.81 o 
   1  14   6       22.86       22.71      7.24 o 
   2  14   6      208.45      192.24     12.53 o 
   3  14   6      537.52      473.68     22.96 o 
   4  14   6       65.53       60.67     12.39 o 
   5  14   6      314.87      358.77     39.40 o 
   6  14   6      131.66      132.12     27.34 o 
  -6  15   6       36.12       34.09     12.51 o 
  -5  15   6       18.16        7.63      8.39 o 
  -4  15   6       87.00       69.85      8.55 o 
  -3  15   6      137.33      136.01     10.97 o 
  -2  15   6       52.20       63.89     20.17 o 
  -1  15   6      109.92      107.26     15.85 o 
   0  15   6      195.22      177.56     12.94 o 
   1  15   6      302.30      318.32     15.85 o 
   2  15   6       49.82       67.97     12.84 o 
   3  15   6        0.03       17.78     10.45 o 
   4  15   6       55.95       57.84     13.14 o 
  -4  16   6      275.13      342.79     16.89 o 
  -3  16   6      162.72      161.46     16.18 o 
  -2  16   6      136.67      138.81     15.69 o 
  -1  16   6      468.41      485.87     23.91 o 
   0  16   6      165.60      159.05     13.10 o 
   1  16   6       90.44      102.49     11.52 o 
   2  16   6       20.15       15.13     14.00 o 
   3  16   6       31.36        4.19     10.21 o 
  -1  17   6       44.38       72.04     14.01 o 
   0  17   6       53.71       37.48      9.97 o 
 -12   1   7      229.77      267.81     22.35 o 
 -11   1   7       13.54        4.09      8.85 o 
 -10   1   7      872.64      814.39     27.85 o 
  -9   1   7      216.65      243.73     10.17 o 
  -8   1   7      234.67      193.28      7.52 o 
  -7   1   7      511.45      475.57     10.66 o 
  -6   1   7     7371.78     7810.26     73.57 o 
  -5   1   7     7164.66     7409.33     61.24 o 
  -4   1   7     8708.23    10130.44     88.51 o 
  -3   1   7     3274.70     3242.34     37.63 o 
  -2   1   7     1986.34     1807.97     23.66 o 
  -1   1   7       50.07       78.54      7.08 o 
   0   1   7    13018.30    13523.92    102.20 o 
   1   1   7     8711.38     8480.35     85.91 o 
   2   1   7     8076.39     8210.90     85.11 o 
   3   1   7        0.21       -0.37      3.56 o 
   4   1   7      393.45      426.86     14.83 o 
   5   1   7     1172.27     1211.16     20.17 o 
   6   1   7      491.76      462.01     20.02 o 
   7   1   7        1.70       -2.00      6.89 o 
   8   1   7      277.92      264.09     16.91 o 
   9   1   7     2134.04     2233.37     51.68 o 
  10   1   7     1374.47     1417.73     42.22 o 
 -12   2   7      146.10      174.25     24.27 o 
 -11   2   7      229.72      242.40     24.99 o 
 -10   2   7        5.86       -3.74      9.68 o 
  -9   2   7      138.44      148.28     12.26 o 
  -8   2   7      267.40      250.25      9.58 o 
  -7   2   7       55.34       46.65      5.82 o 
  -6   2   7      288.87      320.38      9.36 o 
  -5   2   7     8043.04     8631.57     70.24 o 
  -4   2   7     2094.85     2074.40     21.06 o 
  -3   2   7     1419.19     1392.23     20.95 o 
  -2   2   7     2119.54     2127.68     26.45 o 
  -1   2   7       42.19       69.06      4.24 o 
   0   2   7      701.63      618.96     10.83 o 
   1   2   7       14.47        7.42      2.08 o 
   2   2   7     9723.48    10790.96    109.28 o 
   3   2   7    11578.03    11511.15    127.60 o 
   4   2   7      548.63      574.99     17.85 o 
   5   2   7      175.67      154.38      7.49 o 
   6   2   7     1879.04     1844.32     38.90 o 
   7   2   7      121.29      118.51     11.68 o 
   8   2   7      355.45      380.48     19.23 o 
   9   2   7      211.16      224.54     17.59 o 
  10   2   7       71.86       97.40     24.53 o 
 -12   3   7      135.58      115.77     20.89 o 
 -11   3   7      105.35      132.11     19.77 o 
 -10   3   7        2.05        5.73     10.45 o 
  -9   3   7      197.21      188.88     10.49 o 
  -8   3   7      193.31      190.42     12.67 o 
  -7   3   7      900.27      875.12     16.46 o 
  -6   3   7      846.52      866.04     15.40 o 
  -5   3   7      256.94      296.41     14.94 o 
  -4   3   7      132.23      174.98      5.96 o 
  -3   3   7     1278.60     1392.38     15.03 o 
  -2   3   7      144.50      146.82      5.19 o 
  -1   3   7       27.95       26.60      2.90 o 
   0   3   7     3342.29     3557.16     39.20 o 
   1   3   7     3085.74     3198.13     28.67 o 
   2   3   7     3773.48     4016.53     35.09 o 
   3   3   7     2813.75     2980.54     31.93 o 
   4   3   7     1403.62     1522.20     17.32 o 
   5   3   7      337.76      347.37     11.82 o 
   6   3   7       59.69       66.93     13.18 o 
   7   3   7       47.40       63.68     13.31 o 
   8   3   7      422.19      371.71     19.75 o 
   9   3   7       98.94       97.72     13.85 o 
  10   3   7      560.69      571.92     28.93 o 
 -12   4   7      347.08      373.54     32.00 o 
 -11   4   7      324.86      359.82     29.29 o 
 -10   4   7       21.44       13.54      6.69 o 
  -9   4   7      800.37      815.32     20.53 o 
  -8   4   7     1991.04     2050.09     33.50 o 
  -7   4   7     2524.57     2558.34     32.47 o 
  -6   4   7       36.10       41.34      4.78 o 
  -5   4   7     1487.59     1487.55     21.91 o 
  -4   4   7     4257.55     4141.09     36.61 o 
  -3   4   7      744.07      660.65     10.00 o 
  -2   4   7     1221.36     1306.90     16.76 o 
  -1   4   7     1262.34     1133.29     15.35 o 
   0   4   7     2572.05     2300.23     37.12 o 
   1   4   7        3.40       -1.94      1.90 o 
   2   4   7      416.68      403.68     10.99 o 
   3   4   7     4729.53     4766.16     44.84 o 
   4   4   7     5690.27     5616.51     56.01 o 
   5   4   7     1934.16     1879.15     25.80 o 
   6   4   7        2.63       -0.72      4.48 o 
   7   4   7       15.51       22.74      8.47 o 
   8   4   7      181.96      177.32     15.29 o 
   9   4   7       34.16       41.01     11.64 o 
  10   4   7      144.18      165.35     17.72 o 
 -11   5   7      134.13      165.80     21.51 o 
 -10   5   7      837.86      863.70     22.70 o 
  -9   5   7      314.74      289.97     13.31 o 
  -8   5   7       36.60       32.71     12.53 o 
  -7   5   7      115.91      125.33      8.69 o 
  -6   5   7      449.86      435.99     11.43 o 
  -5   5   7     1369.05     1358.58     26.86 o 
  -4   5   7        3.69        6.12      2.62 o 
  -3   5   7      788.72      847.79     11.32 o 
  -2   5   7      131.19       93.32      4.15 o 
  -1   5   7     2437.56     2460.12     23.00 o 
   0   5   7      405.01      481.36     16.21 o 
   1   5   7        5.41       10.95      2.78 o 
   2   5   7      232.25      197.45      5.72 o 
   3   5   7       27.36       22.11      2.81 o 
   4   5   7     1622.11     1631.90     23.03 o 
   5   5   7     3900.88     3841.43     43.22 o 
   6   5   7     1182.22     1200.56     20.90 o 
   7   5   7        7.13       12.80      6.75 o 
   8   5   7       13.99       16.34      8.78 o 
   9   5   7      103.53      115.26     11.86 o 
  10   5   7        1.06       -6.10      8.35 o 
 -11   6   7      118.90       76.35     17.82 o 
 -10   6   7        4.72        8.02      6.52 o 
  -9   6   7       71.18       63.60      8.33 o 
  -8   6   7      285.18      331.42     18.64 o 
  -7   6   7       20.28       22.55      4.89 o 
  -6   6   7       34.07       38.10      5.00 o 
  -5   6   7     2804.09     2686.18     48.50 o 
  -4   6   7      150.94      146.58      6.30 o 
  -3   6   7     1822.52     1942.66     23.67 o 
  -2   6   7      586.92      681.14      9.10 o 
  -1   6   7      275.51      347.11      8.26 o 
   0   6   7      639.19      607.33     16.50 o 
   1   6   7        6.04        3.54      2.72 o 
   2   6   7      559.47      554.37     11.01 o 
   3   6   7     1274.00     1252.76     15.87 o 
   4   6   7      422.92      457.06     14.33 o 
   5   6   7        5.77       -0.29      4.31 o 
   6   6   7     1183.29     1182.50     21.21 o 
   7   6   7     1389.74     1374.78     29.24 o 
   8   6   7      291.60      304.71     20.98 o 
   9   6   7      101.30       85.36     15.05 o 
  10   6   7       10.27       -2.36      9.16 o 
 -10   7   7     1648.82     1635.42     40.48 o 
  -9   7   7     1328.30     1328.59     42.13 o 
  -8   7   7       20.39       27.27      6.73 o 
  -7   7   7     1263.88     1273.41     28.56 o 
  -6   7   7        2.36        4.65      4.17 o 
  -5   7   7     1769.92     1769.31     24.70 o 
  -4   7   7      392.28      380.69     11.49 o 
  -3   7   7     1629.10     1674.07     22.02 o 
  -2   7   7     4379.63     4501.61     57.22 o 
  -1   7   7     4631.85     4725.54     56.55 o 
   0   7   7       20.04       36.04      5.97 o 
   1   7   7     3497.93     3489.59     38.11 o 
   2   7   7      124.71      104.80      5.54 o 
   3   7   7      285.76      268.66      7.31 o 
   4   7   7       60.50       71.50      6.89 o 
   5   7   7     1225.46     1221.41     24.45 o 
   6   7   7     2908.77     2923.90     37.83 o 
   7   7   7     1198.49     1123.19     26.42 o 
   8   7   7        6.52       11.00      8.08 o 
   9   7   7      663.60      700.38     29.40 o 
 -10   8   7       22.62       24.43     10.01 o 
  -9   8   7       97.36       87.42     12.18 o 
  -8   8   7       33.58       31.77      9.34 o 
  -7   8   7       71.26       79.50      6.85 o 
  -6   8   7      170.27      171.79      8.38 o 
  -5   8   7       51.55       62.75      5.54 o 
  -4   8   7        5.17        0.79      3.40 o 
  -3   8   7      421.66      401.99     10.10 o 
  -2   8   7       20.65       23.63      3.60 o 
  -1   8   7       10.95       10.27      4.47 o 
   0   8   7      437.94      373.64     14.21 o 
   1   8   7      288.17      297.27      9.25 o 
   2   8   7      274.62      272.28      7.94 o 
   3   8   7       93.19       92.40     10.55 o 
   4   8   7       22.15       21.47      6.00 o 
   5   8   7       44.22       34.36      6.67 o 
   6   8   7       32.64       32.06      7.08 o 
   7   8   7       45.16       37.32      7.62 o 
   8   8   7        5.96       -5.58     10.75 o 
   9   8   7       18.60       21.66     15.87 o 
 -10   9   7      346.50      318.03     20.10 o 
  -9   9   7      212.46      209.44     25.70 o 
  -8   9   7      393.14      381.75     42.04 o 
  -7   9   7      674.69      671.43     20.39 o 
  -6   9   7       33.78       30.50     11.04 o 
  -5   9   7      205.73      198.81     13.62 o 
  -4   9   7       15.94       13.06      4.25 o 
  -3   9   7      122.04      124.99      6.56 o 
  -2   9   7     1673.40     1683.90     23.14 o 
  -1   9   7      964.46      937.59     19.89 o 
   0   9   7        0.24       -0.94      3.92 o 
   1   9   7     2155.53     2145.76     27.62 o 
   2   9   7        1.72        0.28      3.29 o 
   3   9   7      237.42      228.28      7.78 o 
   4   9   7      688.48      734.49     18.72 o 
   5   9   7      393.82      419.95     14.99 o 
   6   9   7      223.36      258.19     12.87 o 
   7   9   7      124.28      123.85     18.18 o 
   8   9   7      191.79      188.95     24.48 o 
   9   9   7      415.63      366.83     33.39 o 
 -10  10   7       95.97       96.74     14.33 o 
  -9  10   7      200.66      213.82     17.23 o 
  -8  10   7     1895.75     1820.02     45.01 o 
  -7  10   7      798.42      782.36     22.55 o 
  -6  10   7        4.93       10.70      6.41 o 
  -5  10   7     2152.75     2065.74     36.29 o 
  -4  10   7      634.78      710.72     19.49 o 
  -3  10   7     1612.61     1536.09     28.84 o 
  -2  10   7       29.53       31.87      6.15 o 
  -1  10   7     1739.14     1718.67     29.60 o 
   0  10   7     2033.77     2036.29     28.29 o 
   1  10   7        1.67        3.12      3.66 o 
   2  10   7      400.93      433.76     10.83 o 
   3  10   7     1149.64     1097.67     19.48 o 
   4  10   7      176.69      156.23     10.15 o 
   5  10   7        4.42        0.91      8.74 o 
   6  10   7      493.92      513.14     35.46 o 
   7  10   7      890.92      927.52     30.41 o 
   8  10   7     1447.60     1488.06     61.09 o 
  -9  11   7       20.18       21.94     13.59 o 
  -8  11   7        2.59       10.59      9.30 o 
  -7  11   7       85.06      115.23     13.44 o 
  -6  11   7       17.34       26.48      8.30 o 
  -5  11   7        4.42        3.38      6.09 o 
  -4  11   7      369.67      359.34     16.97 o 
  -3  11   7       48.25       59.19      7.89 o 
  -2  11   7       41.43       39.35      6.83 o 
  -1  11   7       18.61       18.16      5.85 o 
   0  11   7      233.95      203.66      9.99 o 
   1  11   7       11.23        3.82      3.99 o 
   2  11   7       25.33       28.79      4.74 o 
   3  11   7      100.73       91.98      8.58 o 
   4  11   7        1.33        4.52      5.65 o 
   5  11   7        2.11       -8.74      7.20 o 
   6  11   7        0.08       -3.67      8.19 o 
   7  11   7      119.60      121.43     13.95 o 
   8  11   7       41.17       71.17     19.71 o 
  -8  12   7      575.28      585.04     26.95 o 
  -7  12   7     2022.09     2116.05     72.02 o 
  -6  12   7     1242.59     1156.41     28.11 o 
  -5  12   7       20.81       11.43      6.89 o 
  -4  12   7      253.17      273.87     11.71 o 
  -3  12   7      173.83      176.69      9.76 o 
  -2  12   7      563.64      550.08     15.09 o 
  -1  12   7     1004.27      958.13     19.60 o 
   0  12   7      945.33      973.68     19.60 o 
   1  12   7        1.30        2.00      4.71 o 
   2  12   7      374.40      293.82     12.11 o 
   3  12   7     2615.43     2311.36     49.78 o 
   4  12   7      998.96      932.37     32.46 o 
   5  12   7        0.52       -6.78      8.04 o 
   6  12   7      332.14      324.47     19.78 o 
   7  12   7      434.38      444.72     23.04 o 
  -8  13   7       78.43      123.07     24.53 o 
  -7  13   7      340.17      320.15     21.14 o 
  -6  13   7     2222.45     2245.59     35.76 o 
  -5  13   7      322.89      331.61     13.51 o 
  -4  13   7       41.16       34.02      6.94 o 
  -3  13   7      477.89      464.66     21.07 o 
  -2  13   7      145.43      142.82      9.07 o 
  -1  13   7        1.23       -3.03      4.96 o 
   0  13   7       68.16       69.85      8.22 o 
   1  13   7      459.88      475.74     12.75 o 
   2  13   7      866.62      864.53     28.70 o 
   3  13   7       51.44       56.18     11.23 o 
   4  13   7        2.67        4.10      9.00 o 
   5  13   7      240.39      264.94     18.92 o 
   6  13   7      100.28      101.26     14.09 o 
  -7  14   7      498.84      522.84     26.63 o 
  -6  14   7       64.38       76.39     13.72 o 
  -5  14   7      154.41      168.97     11.04 o 
  -4  14   7      940.55      958.76     22.06 o 
  -3  14   7       46.27       57.66      7.80 o 
  -2  14   7      286.66      278.86     12.33 o 
  -1  14   7        3.06        2.30      5.29 o 
   0  14   7       58.75       58.13      7.72 o 
   1  14   7       65.42       54.86     10.31 o 
   2  14   7       13.93        7.31      9.07 o 
   3  14   7        7.47        1.97     15.46 o 
   4  14   7      265.99      248.45     51.77 o 
   5  14   7       11.24       24.24     10.91 o 
  -6  15   7      157.34      170.55     28.62 o 
  -5  15   7      218.77      217.40     13.39 o 
  -4  15   7       76.11       99.06      9.56 o 
  -3  15   7      566.21      567.14     17.49 o 
  -2  15   7      895.50      915.28     21.64 o 
  -1  15   7       85.33       86.69     12.79 o 
   0  15   7       55.42       69.99     17.09 o 
   1  15   7      580.49      612.81     21.90 o 
   2  15   7      766.64      770.30     29.99 o 
   3  15   7      154.71      189.75     20.48 o 
   4  15   7        3.97      -15.35     16.46 o 
  -4  16   7       83.59       67.76      9.09 o 
  -3  16   7      410.03      477.60     31.42 o 
  -2  16   7       24.37       35.74     11.66 o 
  -1  16   7        0.18       -6.36      9.86 o 
   0  16   7        8.91       11.43      8.39 o 
   1  16   7        0.57       -4.50      7.52 o 
   2  16   7       67.48       86.11     35.15 o 
 -12   0   8      737.63      749.64     43.32 o 
 -11   0   8      212.84      248.29     25.76 o 
 -10   0   8     1556.40     1450.22     53.36 o 
  -9   0   8      932.89      889.45     26.02 o 
  -8   0   8        4.13       -1.57      8.53 o 
  -7   0   8      101.95      129.54      7.82 o 
  -6   0   8     1798.40     1817.69     27.73 o 
  -5   0   8     2435.62     2420.88     39.40 o 
  -4   0   8      439.74      293.59     10.72 o 
  -3   0   8     4619.20     4629.80     63.43 o 
  -2   0   8       25.85       37.43      6.40 o 
  -1   0   8       14.89        5.07      4.92 o 
   0   0   8     7193.80     7090.26     89.38 o 
   1   0   8     4715.34     4971.58    120.25 o 
   2   0   8      784.56     1235.16     32.98 o 
   3   0   8     2219.33     2158.28     51.67 o 
   4   0   8     1993.44     1967.90     51.46 o 
   5   0   8       55.13       59.09     11.21 o 
   6   0   8      422.06      475.18     27.09 o 
   7   0   8      133.85      154.18     18.43 o 
   8   0   8      774.86      743.13     38.45 o 
   9   0   8       44.79       50.85     16.85 o 
  10   0   8       48.97       32.26     17.36 o 
 -12   1   8       14.36       -3.17     14.39 o 
 -11   1   8       35.84       33.59     14.75 o 
 -10   1   8        1.86        6.35     10.75 o 
  -9   1   8      201.21      181.89      8.81 o 
  -8   1   8      141.86      160.34     11.29 o 
  -7   1   8      306.64      301.70      8.67 o 
  -6   1   8      602.95      656.85     12.05 o 
  -5   1   8     1279.25     1400.01     17.06 o 
  -4   1   8      143.56      165.47      6.69 o 
  -3   1   8      192.02      127.34      5.87 o 
  -2   1   8     2575.98     2536.68     32.43 o 
  -1   1   8        0.39        0.81      1.71 o 
   0   1   8      155.17      173.20      5.19 o 
   1   1   8      489.04      618.74     10.62 o 
   2   1   8      256.07      319.13      9.46 o 
   3   1   8        2.58        3.28      3.89 o 
   4   1   8     1344.80     1326.33     28.22 o 
   5   1   8      494.60      503.92     14.14 o 
   6   1   8        8.56        4.55      6.24 o 
   7   1   8       24.66       30.05      8.79 o 
   8   1   8       80.75       97.61     15.98 o 
   9   1   8       26.87       22.25     10.64 o 
  10   1   8        0.89      -10.57     10.05 o 
 -12   2   8      525.75      574.62     38.05 o 
 -11   2   8       39.28       34.00     14.75 o 
 -10   2   8      124.57      101.23     16.33 o 
  -9   2   8       23.31       36.32      6.71 o 
  -8   2   8        0.92       -0.81      4.00 o 
  -7   2   8      218.29      205.16      8.43 o 
  -6   2   8      762.08      759.89     12.43 o 
  -5   2   8      146.36      164.99      8.62 o 
  -4   2   8        2.57        2.14      2.31 o 
  -3   2   8     1997.04     2146.99     24.73 o 
  -2   2   8       54.20       48.34      4.71 o 
  -1   2   8      468.74      389.33      9.86 o 
   0   2   8      498.37      420.10      6.98 o 
   1   2   8      220.74      265.83      7.71 o 
   2   2   8      292.97      292.21     10.21 o 
   3   2   8     4541.30     4689.84     55.09 o 
   4   2   8       66.29       70.91      6.67 o 
   5   2   8      956.39     1007.01     21.88 o 
   6   2   8       98.06       99.46     13.65 o 
   7   2   8      256.75      244.86     15.41 o 
   8   2   8       12.14       -1.05     14.75 o 
   9   2   8       99.41       78.18     13.12 o 
  10   2   8      105.67       90.83     14.57 o 
 -12   3   8       59.85       84.13     19.25 o 
 -11   3   8      606.40      652.86     37.07 o 
 -10   3   8      759.41      768.74     20.81 o 
  -9   3   8      396.51      384.44     18.08 o 
  -8   3   8       50.62       57.48      7.15 o 
  -7   3   8      374.65      363.84     10.89 o 
  -6   3   8     5220.94     5310.76     54.21 o 
  -5   3   8     1545.75     1628.84     18.75 o 
  -4   3   8      404.63      459.75      8.13 o 
  -3   3   8     2556.55     2348.90     26.47 o 
  -2   3   8     2778.02     2774.30     29.85 o 
  -1   3   8      311.71      357.85      8.28 o 
   0   3   8      365.54      331.40     13.14 o 
   1   3   8      686.77      564.20      8.84 o 
   2   3   8     3348.87     3239.80     29.93 o 
   3   3   8     4319.45     4435.04     44.66 o 
   4   3   8     1767.39     1800.94     22.73 o 
   5   3   8     1745.21     1703.41     27.27 o 
   6   3   8       81.21       76.82      9.66 o 
   7   3   8       89.52       92.39     19.71 o 
   8   3   8      214.38      199.11     15.49 o 
   9   3   8      986.17      987.11     33.65 o 
  10   3   8      357.61      356.60     30.59 o 
 -12   4   8       12.56       -0.31     13.36 o 
 -11   4   8       54.33       48.64     14.95 o 
 -10   4   8        0.89       -8.31      5.54 o 
  -9   4   8       19.82       11.68      6.23 o 
  -8   4   8       14.51        5.30      5.46 o 
  -7   4   8       86.85       92.39      6.57 o 
  -6   4   8      657.67      674.27     13.97 o 
  -5   4   8        2.30       -0.03      2.82 o 
  -4   4   8        0.10        1.28      1.89 o 
  -3   4   8     1013.78     1071.47     12.56 o 
  -2   4   8     3103.44     3346.83     34.81 o 
  -1   4   8     1062.54     1208.90     16.62 o 
   0   4   8       69.31       67.21      7.81 o 
   1   4   8      949.80      949.74     12.36 o 
   2   4   8      325.30      375.39      7.54 o 
   3   4   8       17.36       14.56      3.32 o 
   4   4   8     1420.46     1435.82     21.36 o 
   5   4   8     1309.71     1373.64     21.60 o 
   6   4   8      209.17      201.01      9.10 o 
   7   4   8      132.23      128.85     15.98 o 
   8   4   8      173.56      174.70     15.08 o 
   9   4   8      209.21      191.76     17.00 o 
  10   4   8       64.09       64.40     15.34 o 
 -11   5   8        3.59       -5.94     11.93 o 
 -10   5   8      201.29      217.97     12.59 o 
  -9   5   8       82.27       84.48      8.83 o 
  -8   5   8      431.59      405.19     15.90 o 
  -7   5   8     1439.03     1416.82     22.76 o 
  -6   5   8     1563.34     1490.21     22.33 o 
  -5   5   8      106.46      122.19      6.15 o 
  -4   5   8      524.62      572.94      9.49 o 
  -3   5   8        5.43       25.33      2.22 o 
  -2   5   8     1437.09     1434.50     18.66 o 
  -1   5   8       59.86      118.23      7.43 o 
   0   5   8     3008.02     2976.65     74.84 o 
   1   5   8     2563.49     2618.58     29.72 o 
   2   5   8     1561.16     1501.63     17.45 o 
   3   5   8     1157.36     1142.31     14.70 o 
   4   5   8      289.07      280.36      9.54 o 
   5   5   8      656.58      689.69     15.06 o 
   6   5   8       62.87       65.26      6.54 o 
   7   5   8       72.04       88.86      9.93 o 
   8   5   8      553.43      580.53     20.40 o 
   9   5   8      299.16      300.01     16.46 o 
  10   5   8       43.36       48.23     10.92 o 
 -10   6   8      207.38      219.05     15.99 o 
  -9   6   8       77.83       77.36      9.25 o 
  -8   6   8     3060.17     3022.85     59.33 o 
  -7   6   8      527.90      556.00     15.20 o 
  -6   6   8      123.44      114.34      9.77 o 
  -5   6   8       61.04       63.82      5.18 o 
  -4   6   8        6.46       -1.58      2.69 o 
  -3   6   8       44.24       84.16      4.64 o 
  -2   6   8      955.15     1098.21     17.01 o 
  -1   6   8     2860.04     2749.39     25.85 o 
   0   6   8     2495.50     2378.46     67.87 o 
   1   6   8       26.86       23.83      3.60 o 
   2   6   8        0.39        1.22      2.80 o 
   3   6   8     1246.13     1211.73     17.59 o 
   4   6   8     2045.71     1869.48     35.34 o 
   5   6   8     2451.79     2470.14     32.65 o 
   6   6   8       49.28       48.11      6.32 o 
   7   6   8       66.74       57.70      8.96 o 
   8   6   8      338.79      362.30     21.81 o 
   9   6   8        0.28       -9.56      8.62 o 
 -10   7   8        2.61       18.58      9.64 o 
  -9   7   8       34.77       34.42     19.97 o 
  -8   7   8        5.35       14.12      8.28 o 
  -7   7   8       51.80       64.18      6.47 o 
  -6   7   8       61.21       72.66      8.78 o 
  -5   7   8      363.53      383.43     10.74 o 
  -4   7   8     1152.39     1131.68     18.76 o 
  -3   7   8      163.82      166.02      6.35 o 
  -2   7   8      202.23      272.04      6.42 o 
  -1   7   8        5.69        1.61      2.22 o 
   0   7   8        5.96       -0.64      2.85 o 
   1   7   8       23.82       11.28      3.61 o 
   2   7   8      541.98      527.73     11.53 o 
   3   7   8      243.47      252.56      7.37 o 
   4   7   8        4.51        2.38      4.84 o 
   5   7   8      191.68      176.69     10.26 o 
   6   7   8     1312.35     1249.56     22.68 o 
   7   7   8       56.15       46.80      8.52 o 
   8   7   8        1.41       -8.90      6.80 o 
   9   7   8        8.89       -3.71      7.93 o 
 -10   8   8      355.10      341.90     20.41 o 
  -9   8   8      856.92      853.87     29.58 o 
  -8   8   8      617.27      613.64     24.55 o 
  -7   8   8      147.16      155.34     10.79 o 
  -6   8   8      884.50      865.24     21.68 o 
  -5   8   8        9.53        7.28      5.48 o 
  -4   8   8     2404.40     2374.19     37.15 o 
  -3   8   8      473.34      430.51     14.03 o 
  -2   8   8       36.56       44.05      4.03 o 
  -1   8   8     2325.17     2102.16     25.68 o 
   0   8   8     4441.34     4251.58     95.34 o 
   1   8   8      121.50       98.67      6.12 o 
   2   8   8      432.02      437.31     10.06 o 
   3   8   8       73.77       83.69      5.73 o 
   4   8   8        8.52        6.55      5.36 o 
   5   8   8       50.64       57.57      8.84 o 
   6   8   8      315.79      337.28     14.23 o 
   7   8   8      397.66      422.37     23.40 o 
   8   8   8     1238.29     1255.25     37.19 o 
   9   8   8       10.52       -1.38     15.41 o 
 -10   9   8      378.78      346.79     21.18 o 
  -9   9   8      152.24      167.58     15.73 o 
  -8   9   8      252.31      267.36     17.89 o 
  -7   9   8        1.21       -3.83      5.67 o 
  -6   9   8      249.29      238.39     12.62 o 
  -5   9   8        1.05        3.28      5.15 o 
  -4   9   8       20.17       21.46      6.03 o 
  -3   9   8      451.91      458.69     24.39 o 
  -2   9   8     1868.17     1798.12     36.31 o 
  -1   9   8      411.72      377.23     28.19 o 
   0   9   8      550.08      514.92     26.45 o 
   1   9   8      104.65      111.50      7.39 o 
   2   9   8        0.50        4.85      3.48 o 
   3   9   8        0.16        1.90      4.06 o 
   4   9   8       41.80       49.24      7.23 o 
   5   9   8      657.85      695.12     19.70 o 
   6   9   8       46.93       31.40      9.77 o 
   7   9   8      216.03      187.65     15.05 o 
   8   9   8      204.53      221.10     26.37 o 
 -10  10   8       17.30       15.81     10.23 o 
  -9  10   8      528.24      540.42     25.82 o 
  -8  10   8      900.04      907.10     31.33 o 
  -7  10   8      443.75      431.98     17.00 o 
  -6  10   8      186.88      192.10     11.99 o 
  -5  10   8        0.40        0.08      5.36 o 
  -4  10   8      477.48      444.43     21.08 o 
  -3  10   8        8.35        7.90      5.53 o 
  -2  10   8      343.84      349.87     13.25 o 
  -1  10   8      294.01      300.21     12.28 o 
   0  10   8     1312.15     1333.57     30.59 o 
   1  10   8      180.47      160.14      7.40 o 
   2  10   8      525.78      480.80     11.46 o 
   3  10   8       81.10       89.91     10.67 o 
   4  10   8       23.92       23.23      6.44 o 
   5  10   8      150.32      148.33     10.67 o 
   6  10   8        3.83        1.06      7.65 o 
   7  10   8      228.89      219.82     16.85 o 
   8  10   8      258.22      230.88     27.09 o 
  -9  11   8      690.61      726.02     36.07 o 
  -8  11   8      103.21       78.31     12.92 o 
  -7  11   8       15.32       18.32      7.84 o 
  -6  11   8       18.29       18.87      7.12 o 
  -5  11   8       73.71       68.79      8.52 o 
  -4  11   8      597.82      548.09     18.01 o 
  -3  11   8      763.12      778.75     20.57 o 
  -2  11   8     1435.63     1397.42     52.62 o 
  -1  11   8     1540.21     1489.53     28.28 o 
   0  11   8      148.78      162.18     10.74 o 
   1  11   8       21.56       30.64      4.92 o 
   2  11   8      712.59      682.03     14.30 o 
   3  11   8      162.33      163.61     10.68 o 
   4  11   8      205.61      239.65     12.75 o 
   5  11   8      680.75      670.38     41.25 o 
   6  11   8      273.54      316.20     19.34 o 
   7  11   8       81.15      100.20     13.79 o 
  -8  12   8        3.16       21.74     11.06 o 
  -7  12   8       92.50       99.49     19.42 o 
  -6  12   8        0.05       -7.16      6.54 o 
  -5  12   8       15.58       20.11      7.82 o 
  -4  12   8       77.46       71.27      9.63 o 
  -3  12   8      171.84      145.80     10.46 o 
  -2  12   8        0.20        1.47      4.75 o 
  -1  12   8       66.57       62.68      6.75 o 
   0  12   8       63.59       60.51      6.65 o 
   1  12   8        0.47        5.49      4.35 o 
   2  12   8        8.53        1.07      4.25 o 
   3  12   8        0.97        2.08      5.67 o 
   4  12   8       47.10       42.52     10.71 o 
   5  12   8        2.64        7.25      8.84 o 
   6  12   8       46.14       31.91     11.50 o 
   7  12   8        0.16       -5.98      9.68 o 
  -8  13   8      297.12      281.97     29.85 o 
  -7  13   8      136.83      116.58     15.80 o 
  -6  13   8      102.33      110.95      9.84 o 
  -5  13   8       10.70        8.81      6.08 o 
  -4  13   8      113.43      115.61      9.14 o 
  -3  13   8     1060.12     1062.54     22.40 o 
  -2  13   8       23.34       22.58      7.55 o 
  -1  13   8       25.11       10.45      7.59 o 
   0  13   8       67.64       45.40      5.99 o 
   1  13   8      240.63      266.71     10.24 o 
   2  13   8     1320.68     1311.35     37.06 o 
   3  13   8       85.74       87.49     12.47 o 
   4  13   8       23.86       35.27     10.86 o 
   5  13   8      374.68      382.03     36.51 o 
   6  13   8       11.54        7.28      9.43 o 
  -7  14   8      347.31      314.87     34.92 o 
  -6  14   8      211.92      240.16     16.62 o 
  -5  14   8      126.21      124.41     10.16 o 
  -4  14   8      306.90      327.78     15.48 o 
  -3  14   8       99.01       92.08      8.73 o 
  -2  14   8      323.87      313.91     13.00 o 
  -1  14   8      216.68      231.05     11.37 o 
   0  14   8      524.43      554.18     14.58 o 
   1  14   8       55.42       47.62      8.63 o 
   2  14   8       27.27       37.13     10.85 o 
   3  14   8     1290.81     1268.57     38.02 o 
   4  14   8        6.36        3.53     10.00 o 
   5  14   8      440.96      432.92     24.26 o 
  -5  15   8        6.17        1.00      6.73 o 
  -4  15   8      151.41      169.15     11.52 o 
  -3  15   8      360.29      418.72     15.81 o 
  -2  15   8       57.46       47.23      7.88 o 
  -1  15   8       42.99       55.16      9.40 o 
   0  15   8      124.90      115.05     11.43 o 
   1  15   8       55.06       56.97      9.68 o 
   2  15   8        2.53       10.12      9.83 o 
   3  15   8      106.28       97.50     14.56 o 
   4  15   8       26.44        0.70     11.21 o 
  -4  16   8      641.38      711.95     20.93 o 
  -3  16   8      189.45      252.90     16.81 o 
  -2  16   8       88.43      113.43     16.54 o 
  -1  16   8      428.35      483.51     47.52 o 
   0  16   8      378.78      370.84     18.26 o 
   1  16   8      121.30      122.23     12.21 o 
   2  16   8      284.50      336.00     22.72 o 
 -12   1   9       99.66       98.26     20.07 o 
 -11   1   9      271.76      324.64     27.39 o 
 -10   1   9      130.89      111.78     17.10 o 
  -9   1   9        1.68       -2.92      4.33 o 
  -8   1   9     2384.54     2178.64     30.55 o 
  -7   1   9     3114.62     3154.63     37.12 o 
  -6   1   9     2347.74     2222.09     27.77 o 
  -5   1   9      227.21      197.30      9.78 o 
  -4   1   9       14.42       10.25      3.17 o 
  -3   1   9      792.53      682.29     13.66 o 
  -2   1   9     5068.46     5093.05     56.60 o 
  -1   1   9     1358.88     1294.83     21.44 o 
   0   1   9      217.13      178.22      5.56 o 
   1   1   9     1174.25      953.16     14.24 o 
   2   1   9     1859.33     1817.42     26.25 o 
   3   1   9       63.78       81.62      6.85 o 
   4   1   9      963.32      972.83     23.95 o 
   5   1   9     1086.35     1060.67     37.97 o 
   6   1   9      263.07      284.81     15.68 o 
   7   1   9       88.92       99.04     11.69 o 
   8   1   9      229.98      215.08     16.35 o 
   9   1   9      985.13     1029.11     34.54 o 
  10   1   9      448.16      468.01     31.11 o 
 -12   2   9      357.45      370.57     31.54 o 
 -11   2   9       92.72       82.18     18.08 o 
 -10   2   9      140.66      126.31     14.52 o 
  -9   2   9      532.58      486.02     13.97 o 
  -8   2   9        9.34        3.83      4.92 o 
  -7   2   9      210.00      231.56     11.25 o 
  -6   2   9       75.68       85.39      6.36 o 
  -5   2   9     3871.72     3984.67     42.81 o 
  -4   2   9     2742.89     2797.98     31.45 o 
  -3   2   9        5.89        5.60      2.63 o 
  -2   2   9      268.66      302.50      8.99 o 
  -1   2   9     1350.40     1344.29     16.17 o 
   0   2   9       98.16      131.97      4.37 o 
   1   2   9      187.56      193.16      9.49 o 
   2   2   9       64.11      101.34     11.50 o 
   3   2   9     3955.62     4066.66     49.93 o 
   4   2   9      719.65      709.20     13.02 o 
   5   2   9      753.24      741.03     19.49 o 
   6   2   9     1349.34     1317.41     32.59 o 
   7   2   9       34.72       24.67      8.82 o 
   8   2   9      740.96      723.56     30.36 o 
   9   2   9       11.82       17.36     10.51 o 
  10   2   9      342.04      402.78     24.38 o 
 -12   3   9       37.08       44.60     17.26 o 
 -11   3   9        0.53       -2.41     11.42 o 
 -10   3   9       83.44       74.62     10.52 o 
  -9   3   9       80.30       86.69      8.83 o 
  -8   3   9       99.63       98.46      8.10 o 
  -7   3   9       76.46       73.08      6.09 o 
  -6   3   9       16.68       29.94      3.76 o 
  -5   3   9        2.14        4.46      2.43 o 
  -4   3   9      864.42      965.04     17.83 o 
  -3   3   9       10.67        3.78      2.46 o 
  -2   3   9     3111.16     3255.47     34.66 o 
  -1   3   9      259.92      283.92     10.28 o 
   0   3   9     2955.31     3085.62     61.89 o 
   1   3   9        1.26        2.62      2.84 o 
   2   3   9     1737.18     1811.47     22.45 o 
   3   3   9        4.69        3.95      3.02 o 
   4   3   9      126.61      141.55      8.66 o 
   5   3   9       21.97       25.26      6.35 o 
   6   3   9     1123.84     1092.21     29.59 o 
   7   3   9       60.81       49.61     10.91 o 
   8   3   9      182.72      189.99     15.85 o 
   9   3   9        7.82       -3.84      9.87 o 
  10   3   9      109.82       87.20     24.71 o 
 -11   4   9       25.75       29.14     14.49 o 
 -10   4   9       11.29       12.24      6.70 o 
  -9   4   9      325.19      327.90     14.14 o 
  -8   4   9      769.12      826.02     17.60 o 
  -7   4   9     4712.75     4732.83     64.78 o 
  -6   4   9     2363.23     2267.53     30.22 o 
  -5   4   9      128.65      139.84      5.37 o 
  -4   4   9      634.13      607.62     10.86 o 
  -3   4   9      226.00      310.35      8.00 o 
  -2   4   9      431.28      408.75      9.30 o 
  -1   4   9     7363.43     7272.94     67.80 o 
   0   4   9       96.87      202.31      6.21 o 
   1   4   9      962.39      894.15     12.20 o 
   2   4   9        5.35        0.87      2.59 o 
   3   4   9     5177.77     5251.65     52.46 o 
   4   4   9     4682.94     4633.28     57.70 o 
   5   4   9      288.33      278.67     10.12 o 
   6   4   9     1575.07     1599.59     39.77 o 
   7   4   9      328.54      329.29     15.41 o 
   8   4   9      344.24      356.05     16.74 o 
   9   4   9      372.07      377.71     31.11 o 
 -10   5   9       37.41       40.43     10.93 o 
  -9   5   9       31.66       41.88      7.35 o 
  -8   5   9      746.61      737.17     16.84 o 
  -7   5   9      804.22      840.06     17.13 o 
  -6   5   9      216.11      185.41     16.09 o 
  -5   5   9       49.59       60.89      5.51 o 
  -4   5   9      237.45      252.32      7.61 o 
  -3   5   9     1354.17     1532.41     20.09 o 
  -2   5   9     2729.17     2947.41     32.42 o 
  -1   5   9      103.17      135.00      5.99 o 
   0   5   9      940.86      859.54     14.73 o 
   1   5   9        4.28        6.32      3.02 o 
   2   5   9      134.97      110.34      9.01 o 
   3   5   9      689.60      671.20     11.05 o 
   4   5   9        6.88       -0.89      3.81 o 
   5   5   9      491.53      504.36     19.70 o 
   6   5   9     1364.74     1334.11     22.87 o 
   7   5   9       19.62       23.00      7.48 o 
   8   5   9        3.47        5.50      7.71 o 
   9   5   9      515.25      514.33     21.16 o 
 -10   6   9      114.96      118.90     22.04 o 
  -9   6   9      239.85      251.85     24.12 o 
  -8   6   9       25.89       20.82      7.55 o 
  -7   6   9       72.71       88.35      8.15 o 
  -6   6   9      204.85      196.29      8.58 o 
  -5   6   9      623.22      648.33     13.28 o 
  -4   6   9     2883.33     2997.77     33.86 o 
  -3   6   9     1158.51     1106.54     15.90 o 
  -2   6   9      175.47      183.62      6.63 o 
  -1   6   9     1089.76     1122.78     16.91 o 
   0   6   9       30.20       45.70      5.12 o 
   1   6   9      265.59      273.20      8.55 o 
   2   6   9        2.74       -2.41      3.13 o 
   3   6   9      153.56      160.79      6.09 o 
   4   6   9      213.17      220.51     10.41 o 
   5   6   9      176.61      153.90      8.59 o 
   6   6   9      355.01      346.62     18.35 o 
   7   6   9      161.18      163.73     12.02 o 
   8   6   9       36.73       33.24      9.19 o 
   9   6   9       10.26       10.29      9.12 o 
 -11   7   9      313.78      305.03     27.24 o 
 -10   7   9      329.96      351.66     28.42 o 
  -9   7   9      168.29      186.00     18.20 o 
  -8   7   9       51.80       46.65      8.11 o 
  -7   7   9     2701.01     2685.24     42.85 o 
  -6   7   9       64.39       58.61     10.72 o 
  -5   7   9        5.03        3.40      4.89 o 
  -4   7   9        5.22        6.05      4.66 o 
  -3   7   9     2538.27     2508.94     39.54 o 
  -2   7   9     4215.67     4280.86     50.34 o 
  -1   7   9       76.70       76.45      5.66 o 
   0   7   9     1026.53     1008.12     39.73 o 
   1   7   9      581.41      557.12     12.38 o 
   2   7   9       28.34       30.67      4.28 o 
   3   7   9      236.93      230.04     10.33 o 
   4   7   9     1102.81     1047.11     22.77 o 
   5   7   9     1253.52     1294.65     22.67 o 
   6   7   9       93.06       94.29      7.78 o 
   7   7   9       60.38       55.70     10.69 o 
   8   7   9      344.87      353.80     17.25 o 
   9   7   9      543.64      607.29     22.90 o 
 -10   8   9        1.99       -3.54      9.04 o 
  -9   8   9       94.68       75.28     12.73 o 
  -8   8   9       71.99       79.48      9.25 o 
  -7   8   9      861.00      881.02     23.72 o 
  -6   8   9      125.92      131.88     10.88 o 
  -5   8   9      820.62      758.92     19.90 o 
  -4   8   9       99.22      106.35     12.59 o 
  -3   8   9      384.19      401.75     13.72 o 
  -2   8   9       94.68       79.94      7.63 o 
  -1   8   9     1428.23     1381.49     19.93 o 
   0   8   9      118.47      112.52     15.36 o 
   1   8   9       91.22      100.69      6.74 o 
   2   8   9      382.91      371.50     10.72 o 
   3   8   9      337.22      338.56     13.15 o 
   4   8   9      131.51      145.75      9.80 o 
   5   8   9       87.43       81.99      8.68 o 
   6   8   9       80.29       82.69      9.07 o 
   7   8   9       86.45       87.26     12.36 o 
   8   8   9      599.49      581.04     41.99 o 
 -10   9   9      202.47      209.69     26.83 o 
  -9   9   9      432.75      448.24     26.78 o 
  -8   9   9        2.48       -0.46      6.72 o 
  -7   9   9       15.43       12.35      6.93 o 
  -6   9   9      241.70      245.07     14.45 o 
  -5   9   9      230.76      225.60     17.67 o 
  -4   9   9        3.66        5.89      5.39 o 
  -3   9   9      772.96      743.26     20.79 o 
  -2   9   9      717.28      709.42     18.34 o 
  -1   9   9      367.31      345.62     12.83 o 
   0   9   9        2.29       -5.31      3.54 o 
   1   9   9     4027.46     3985.15     45.11 o 
   2   9   9      607.03      579.30     13.30 o 
   3   9   9      135.11      117.79      9.08 o 
   4   9   9       19.36       26.11      6.67 o 
   5   9   9      292.13      298.27     13.76 o 
   6   9   9       47.74       53.48      8.51 o 
   7   9   9        1.88      -10.16      8.47 o 
   8   9   9      413.62      437.03     35.08 o 
  -9  10   9      232.56      218.12     18.20 o 
  -8  10   9      137.55      156.23     12.38 o 
  -7  10   9       76.50       75.27     10.03 o 
  -6  10   9      928.91      941.06     24.40 o 
  -5  10   9     1641.94     1559.72     31.36 o 
  -4  10   9      422.44      436.50     15.92 o 
  -3  10   9      554.76      522.67     16.75 o 
  -2  10   9       30.12       13.69      5.75 o 
  -1  10   9     1382.30     1361.80     26.52 o 
   0  10   9      960.08      944.31     25.65 o 
   1  10   9      106.19      111.39      6.91 o 
   2  10   9       38.76       46.01      5.17 o 
   3  10   9      860.08      872.68     21.91 o 
   4  10   9      496.52      498.31     20.44 o 
   5  10   9        1.64        6.45      6.29 o 
   6  10   9     1295.95     1363.32     50.51 o 
   7  10   9      603.40      646.05     39.53 o 
  -9  11   9       19.20       42.69     12.75 o 
  -8  11   9       91.42      109.85     14.58 o 
  -7  11   9      102.20       99.64     10.85 o 
  -6  11   9      163.36      147.82     11.66 o 
  -5  11   9       29.93       30.60      7.67 o 
  -4  11   9      198.98      192.32     12.25 o 
  -3  11   9       95.70       99.63      9.33 o 
  -2  11   9      106.94      102.73      8.99 o 
  -1  11   9        0.84        0.62      5.33 o 
   0  11   9       28.91       29.07      5.74 o 
   1  11   9      960.43      834.45     16.15 o 
   2  11   9      314.73      270.53     10.15 o 
   3  11   9        1.84        3.92      5.92 o 
   4  11   9       20.16       13.31      6.47 o 
   5  11   9        0.77       10.28      8.98 o 
   6  11   9        8.48       15.08     21.76 o 
   7  11   9        0.67       -1.59     14.23 o 
  -8  12   9      307.89      294.24     35.97 o 
  -7  12   9      829.22      873.10     25.81 o 
  -6  12   9        4.73        0.59      7.00 o 
  -5  12   9      939.72      858.45     23.99 o 
  -4  12   9     1229.73     1231.21     28.25 o 
  -3  12   9       14.55       13.19      6.24 o 
  -2  12   9      154.35      155.58     10.66 o 
  -1  12   9      103.88      138.39      8.73 o 
   0  12   9      176.31      216.78     10.45 o 
   1  12   9      118.23      134.95      7.89 o 
   2  12   9       73.17       69.05      7.17 o 
   3  12   9      306.25      338.11     15.18 o 
   4  12   9      510.64      549.41     38.22 o 
   5  12   9        0.63        0.41      8.76 o 
   6  12   9       71.84       77.83     13.25 o 
  -7  13   9        1.93        0.75      7.36 o 
  -6  13   9       27.86       46.07      9.34 o 
  -5  13   9        3.62        5.45      7.00 o 
  -4  13   9       25.42       18.24      7.47 o 
  -3  13   9      230.58      240.43     15.99 o 
  -2  13   9      637.43      627.42     19.23 o 
  -1  13   9        1.24       -6.21      4.94 o 
   0  13   9       52.60       52.46      8.10 o 
   1  13   9      929.26      907.09     18.89 o 
   2  13   9      370.35      357.71     50.16 o 
   3  13   9      167.76      189.35     16.11 o 
   4  13   9       74.95       47.29     12.37 o 
   5  13   9      258.84      228.01     18.43 o 
  -6  14   9       97.69       88.53      9.76 o 
  -5  14   9      155.98      179.64     11.59 o 
  -4  14   9      244.46      255.35     14.12 o 
  -3  14   9        2.03       -6.64      5.69 o 
  -2  14   9      142.11      156.24     10.37 o 
  -1  14   9        1.57        8.90      5.82 o 
   0  14   9      703.08      702.07     18.24 o 
   1  14   9      477.88      481.30     19.24 o 
   2  14   9        3.26      -11.86      8.11 o 
   3  14   9       48.56       48.97     13.54 o 
   4  14   9       15.47        3.52     10.20 o 
  -5  15   9       97.79      106.69     10.28 o 
  -4  15   9      113.74      106.12     10.14 o 
  -3  15   9      179.29      176.54     11.49 o 
  -2  15   9      305.37      328.53     14.13 o 
  -1  15   9      106.93      160.06     21.23 o 
   0  15   9        1.89      -11.30      7.53 o 
   1  15   9      245.49      247.39     31.90 o 
   2  15   9      751.37      828.62     31.92 o 
   3  15   9       58.64       51.24     12.84 o 
  -3  16   9       19.84       25.45      8.09 o 
  -2  16   9        5.85        8.19      7.89 o 
  -1  16   9      466.00      549.67     18.73 o 
   0  16   9        0.96        5.71      8.96 o 
   1  16   9        1.43       15.36     12.83 o 
  -9   0  10      218.15      231.96     20.69 o 
  -8   0  10     1906.84     1883.92     56.63 o 
  -7   0  10     1240.99     1326.63     29.91 o 
  -6   0  10     1089.76      947.54     31.23 o 
  -5   0  10     2883.49     2804.64     62.73 o 
  -4   0  10     1575.06     1503.11     39.68 o 
  -3   0  10      156.38      142.86     11.47 o 
  -2   0  10     1026.49     1170.39     33.74 o 
  -1   0  10     6646.07     6610.76     84.92 o 
   0   0  10     1213.21     1156.78     47.03 o 
   1   0  10      147.46      192.26      9.37 o 
   2   0  10     9585.18    10296.87    165.21 o 
   3   0  10     1445.40     1450.02     41.17 o 
   4   0  10      851.04      815.44     31.18 o 
   5   0  10     1145.97     1024.61     38.10 o 
   6   0  10      896.71      924.45     38.71 o 
   7   0  10     2598.93     2545.18     73.89 o 
   8   0  10      727.49      691.47     38.56 o 
   9   0  10        0.07       -1.23     13.83 o 
 -10   1  10        0.39       -6.14     10.29 o 
  -9   1  10        6.38       -0.54      5.70 o 
  -8   1  10       12.09        4.76      4.68 o 
  -7   1  10     2080.51     2058.97     27.73 o 
  -6   1  10     1679.10     1751.87     27.06 o 
  -5   1  10      473.72      585.63     25.48 o 
  -4   1  10     1250.85     1250.41     20.78 o 
  -3   1  10      393.30      488.46     11.85 o 
  -2   1  10      277.90      244.29     10.50 o 
  -1   1  10     1527.88     1590.77     23.06 o 
   0   1  10      401.21      539.11      9.91 o 
   1   1  10       85.03       65.94      4.38 o 
   2   1  10       14.44       26.54      4.02 o 
   3   1  10        0.08       -2.21      3.86 o 
   4   1  10      563.65      527.77     17.87 o 
   5   1  10      339.23      296.71     26.93 o 
   6   1  10      168.88      160.86     25.76 o 
   7   1  10      330.17      327.30     18.50 o 
   8   1  10       89.10       74.57     12.13 o 
   9   1  10       37.42       47.04     12.07 o 
 -12   2  10      248.70      269.90     27.09 o 
 -11   2  10      404.44      378.76     29.80 o 
 -10   2  10       51.66       56.08     13.09 o 
  -9   2  10     1288.03     1276.70     22.80 o 
  -8   2  10     2547.07     2601.90     34.12 o 
  -7   2  10      165.56      186.11      7.34 o 
  -6   2  10      192.94      187.33      7.75 o 
  -5   2  10      292.72      316.82      9.16 o 
  -4   2  10      209.23      171.72      6.82 o 
  -3   2  10      603.77      640.89     13.83 o 
  -2   2  10     1129.12     1203.70     15.33 o 
  -1   2  10     1405.22     1347.46     17.22 o 
   0   2  10      298.68      336.44      7.02 o 
   1   2  10     1080.84     1094.35     16.02 o 
   2   2  10      172.93      145.51      7.36 o 
   3   2  10     5073.50     5235.00     61.76 o 
   4   2  10       60.43       52.42      7.28 o 
   5   2  10      197.47      188.68     10.61 o 
   6   2  10       21.71       19.09      7.99 o 
   7   2  10      184.30      185.96     28.03 o 
   8   2  10       58.02       39.26     10.97 o 
   9   2  10       46.07       56.34     13.11 o 
 -11   3  10      661.54      629.97     36.00 o 
 -10   3  10      133.07      139.82     10.77 o 
  -9   3  10        2.58        2.47      5.93 o 
  -8   3  10       13.96        6.80      4.79 o 
  -7   3  10      947.52      900.38     20.53 o 
  -6   3  10     1793.90     1803.90     25.97 o 
  -5   3  10        3.15        3.68      3.05 o 
  -4   3  10      149.13      184.94      6.88 o 
  -3   3  10     2035.28     1835.03     23.41 o 
  -2   3  10     4047.41     4111.58     42.65 o 
  -1   3  10        0.24        0.45      2.77 o 
   0   3  10     1459.85     1377.78     24.91 o 
   1   3  10     1360.45     1269.90     14.41 o 
   2   3  10     2145.05     2236.60     26.68 o 
   3   3  10     1926.35     1955.42     26.92 o 
   4   3  10     3086.72     3047.73     42.67 o 
   5   3  10     1193.77     1198.67     21.47 o 
   6   3  10       68.64       73.18      8.66 o 
   7   3  10       15.80       -5.28      6.52 o 
   8   3  10       68.50       92.59     12.90 o 
   9   3  10      558.18      585.00     27.12 o 
 -10   4  10       90.25       89.86     12.09 o 
  -9   4  10        3.95       -3.76      6.29 o 
  -8   4  10      409.03      398.40     17.40 o 
  -7   4  10     2063.48     1993.09     28.14 o 
  -6   4  10        0.33       -1.22      2.88 o 
  -5   4  10      100.75       99.25      7.22 o 
  -4   4  10      428.12      425.67      9.92 o 
  -3   4  10       80.96      113.96      5.59 o 
  -2   4  10        3.81       -4.00      2.67 o 
  -1   4  10        0.15       -3.38      2.66 o 
   0   4  10      176.07      168.83      6.08 o 
   1   4  10     1701.81     1814.06     20.09 o 
   2   4  10       75.56       98.31      5.87 o 
   3   4  10       31.67       32.53      4.21 o 
   4   4  10     1494.22     1421.61     36.73 o 
   5   4  10      508.90      508.48     13.41 o 
   6   4  10       55.06       52.90      8.34 o 
   7   4  10        6.42        5.09      9.12 o 
   8   4  10        5.01       12.22      8.00 o 
   9   4  10      307.06      295.30     17.11 o 
 -10   5  10      665.27      618.12     49.77 o 
  -9   5  10      511.34      530.00     22.56 o 
  -8   5  10      128.24      130.63     10.19 o 
  -7   5  10      609.07      624.06     18.11 o 
  -6   5  10     3277.03     3203.39     40.58 o 
  -5   5  10      109.71      116.64      6.33 o 
  -4   5  10       13.50       17.02      3.27 o 
  -3   5  10     2536.49     2451.62     28.90 o 
  -2   5  10     2157.25     2130.77     26.12 o 
  -1   5  10       64.37       56.24      4.67 o 
   0   5  10      626.20      689.02     11.92 o 
   1   5  10      262.66      249.41     11.85 o 
   2   5  10     1757.09     1757.85     20.32 o 
   3   5  10      957.12      995.05     16.96 o 
   4   5  10      541.88      521.18     15.80 o 
   5   5  10      994.65      996.35     19.24 o 
   6   5  10      674.89      684.93     20.19 o 
   7   5  10       94.96       75.59     11.31 o 
   8   5  10      365.34      388.08     17.94 o 
   9   5  10      294.68      293.85     17.24 o 
 -11   6  10       19.21       19.28     10.38 o 
 -10   6  10       33.21       25.99     10.34 o 
  -9   6  10      328.83      334.66     19.30 o 
  -8   6  10     1710.90     1688.43     32.69 o 
  -7   6  10     2012.43     1904.66     34.24 o 
  -6   6  10      776.77      753.18     33.77 o 
  -5   6  10      391.80      378.95     13.75 o 
  -4   6  10     1580.50     1548.00     27.78 o 
  -3   6  10     1256.39     1239.23     17.93 o 
  -2   6  10       36.47       29.04      4.97 o 
  -1   6  10     2536.40     2399.76     28.96 o 
   0   6  10      608.96      589.85     12.77 o 
   1   6  10      212.63      213.71      8.04 o 
   2   6  10     2006.35     2023.58     26.15 o 
   3   6  10     6741.26     6664.81     65.64 o 
   4   6  10     1177.18     1151.54     20.34 o 
   5   6  10        0.16       -1.78      4.51 o 
   6   6  10       63.60       65.37      8.70 o 
   7   6  10      556.37      539.47     19.61 o 
   8   6  10       72.58       73.25     10.88 o 
   9   6  10       11.29       15.09      9.48 o 
 -11   7  10       56.08       58.19     28.60 o 
 -10   7  10       82.22       93.26     12.98 o 
  -9   7  10        0.17       -2.15     10.50 o 
  -8   7  10       55.48       89.37      9.47 o 
  -7   7  10      104.53      111.63      9.63 o 
  -6   7  10        1.31        1.63      5.37 o 
  -5   7  10     2663.66     2711.63     49.69 o 
  -4   7  10      270.75      240.49     17.88 o 
  -3   7  10       26.44       29.93      5.77 o 
  -2   7  10       71.57       72.09      6.89 o 
  -1   7  10      170.70      160.00      7.15 o 
   0   7  10       48.07       52.97      5.24 o 
   1   7  10        9.62        4.86      4.50 o 
   2   7  10       27.15       27.56      5.29 o 
   3   7  10      525.33      478.17     35.08 o 
   4   7  10      587.56      594.14     23.51 o 
   5   7  10     2774.48     2669.61     35.89 o 
   6   7  10      272.89      251.70     11.12 o 
   7   7  10       46.69       52.04      9.25 o 
   8   7  10       30.42       11.74      8.83 o 
 -10   8  10        0.04       -1.19      9.50 o 
  -9   8  10      895.76      933.55     33.51 o 
  -8   8  10      528.45      521.54     18.55 o 
  -7   8  10      168.38      163.41     11.40 o 
  -6   8  10      432.67      399.87     15.48 o 
  -5   8  10       67.36       48.41      7.18 o 
  -4   8  10     5393.46     5247.66     67.02 o 
  -3   8  10     1031.11     1045.51     22.67 o 
  -2   8  10       15.99       17.49      5.54 o 
  -1   8  10     4409.49     4221.77     54.49 o 
   0   8  10      653.79      606.90     14.01 o 
   1   8  10      884.63      878.10     19.58 o 
   2   8  10     1136.81     1132.88     23.26 o 
   3   8  10       34.81       24.14      6.34 o 
   4   8  10     2239.73     2217.33     37.21 o 
   5   8  10       24.66       20.28      8.98 o 
   6   8  10      423.71      424.83     16.67 o 
   7   8  10     1089.19     1213.45     36.62 o 
   8   8  10      270.62      237.61     47.01 o 
 -10   9  10      298.63      298.13     20.78 o 
  -9   9  10        0.38        4.00      9.45 o 
  -8   9  10      472.91      445.42     19.11 o 
  -7   9  10     1069.16     1079.94     28.17 o 
  -6   9  10      262.95      308.41     14.37 o 
  -5   9  10        0.67       -1.31      7.35 o 
  -4   9  10      361.23      380.76     14.65 o 
  -3   9  10      198.40      215.19     11.14 o 
  -2   9  10     1442.20     1358.55     26.55 o 
  -1   9  10       77.59       67.65      7.21 o 
   0   9  10      900.24      920.52     21.55 o 
   1   9  10       48.41       39.91      5.50 o 
   2   9  10       13.54       17.02      4.71 o 
   3   9  10      185.47      208.78     11.75 o 
   4   9  10      942.40      948.34     23.26 o 
   5   9  10      368.42      366.08     15.38 o 
   6   9  10       43.27       54.60      8.73 o 
   7   9  10        0.13       -1.67      9.02 o 
   8   9  10       15.57       34.31     17.36 o 
  -9  10  10      419.12      403.61     23.34 o 
  -8  10  10      202.61      231.60     14.67 o 
  -7  10  10       24.38       32.93      8.00 o 
  -6  10  10        2.83       -5.97      5.93 o 
  -5  10  10        1.33        2.10      6.25 o 
  -4  10  10      138.53      125.00      9.94 o 
  -3  10  10        1.76        5.15      5.64 o 
  -2  10  10      328.66      288.25     12.88 o 
  -1  10  10      366.98      402.79     14.55 o 
   0  10  10     1621.89     1496.56     84.21 o 
   1  10  10      626.55      593.89     14.80 o 
   2  10  10     1622.50     1711.34     23.70 o 
   3  10  10      214.45      206.64     11.93 o 
   4  10  10      167.25      155.40     10.96 o 
   5  10  10       46.34       55.71      8.69 o 
   6  10  10        0.22       -0.42      7.07 o 
   7  10  10        4.12        3.02     14.90 o 
  -9  11  10      413.98      433.67     24.40 o 
  -8  11  10       70.92       53.51      9.92 o 
  -7  11  10      600.91      584.56     20.99 o 
  -6  11  10      886.43      948.52     25.78 o 
  -5  11  10      883.26      858.16     23.78 o 
  -4  11  10     1022.98      905.30     26.42 o 
  -3  11  10      189.70      223.87     12.31 o 
  -2  11  10      577.46      638.83     18.85 o 
  -1  11  10       63.28       40.87      6.76 o 
   0  11  10     1522.63     1398.58     33.55 o 
   1  11  10     1672.90     1556.75     23.21 o 
   2  11  10      386.28      389.61     14.29 o 
   3  11  10      112.27      101.79     14.28 o 
   4  11  10      257.98      304.97     16.07 o 
   5  11  10     1351.71     1537.54     38.77 o 
   6  11  10      211.66      260.66     26.37 o 
  -8  12  10      526.21      569.13     29.42 o 
  -7  12  10       41.06       33.32      9.42 o 
  -6  12  10       32.90       27.29      8.35 o 
  -5  12  10      113.71      120.29     11.12 o 
  -4  12  10       15.26       13.95      6.66 o 
  -3  12  10        0.03       -1.60      5.78 o 
  -2  12  10      126.84      116.53     12.06 o 
  -1  12  10      237.88      235.06     12.59 o 
   0  12  10       17.19        6.78      5.74 o 
   1  12  10        2.32        7.24      5.71 o 
   2  12  10       30.44       34.77     10.14 o 
   3  12  10       11.44       13.04      6.89 o 
   4  12  10      195.02      188.03     27.78 o 
   5  12  10       20.08       20.92     10.71 o 
   6  12  10      177.37      184.07     17.44 o 
  -7  13  10       76.00       79.09     11.26 o 
  -6  13  10     1351.34     1468.01     34.13 o 
  -5  13  10      123.86      119.16     15.82 o 
  -4  13  10      270.01      253.14     21.73 o 
  -3  13  10      511.96      517.66     18.58 o 
  -2  13  10       43.44       57.77      7.59 o 
  -1  13  10      284.09      288.22     12.49 o 
   0  13  10      109.27       73.20      7.95 o 
   1  13  10      674.56      663.02     15.84 o 
   2  13  10      767.98      772.14     22.84 o 
   3  13  10       25.21       35.43     10.86 o 
   4  13  10      108.51       96.08     14.41 o 
   5  13  10      300.36      302.97     20.94 o 
  -6  14  10       53.85       39.47     10.55 o 
  -5  14  10      207.02      216.28     12.70 o 
  -4  14  10      221.08      212.57     12.20 o 
  -3  14  10        0.33       -5.64      5.88 o 
  -2  14  10       71.55       57.53      7.88 o 
  -1  14  10      964.97     1002.02     22.44 o 
   0  14  10      112.23      100.47      9.07 o 
   1  14  10       23.90       19.59      6.55 o 
   2  14  10      506.22      554.36     25.99 o 
   3  14  10     1104.89     1160.33     37.87 o 
   4  14  10       94.87      105.66     15.20 o 
  -5  15  10        0.00       15.13      7.74 o 
  -4  15  10       90.59      111.57     10.30 o 
  -3  15  10       12.85        5.91      6.78 o 
  -2  15  10      402.41      419.14     16.90 o 
  -1  15  10       17.70       21.31      9.22 o 
   0  15  10      166.79      166.13     13.29 o 
   1  15  10       33.11       35.67     14.34 o 
   2  15  10        2.13        8.08     10.72 o 
  -2  16  10        9.18       12.36      9.75 o 
  -1  16  10      273.72      277.82     14.43 o 
   0  16  10       87.58       71.49     11.32 o 
 -10   1  11       73.67       83.62     16.08 o 
  -9   1  11     1487.64     1344.92     55.66 o 
  -8   1  11       97.80      102.64      7.60 o 
  -7   1  11      162.23      156.51      7.70 o 
  -6   1  11        1.87       -4.75      3.17 o 
  -5   1  11      366.82      365.37     11.31 o 
  -4   1  11        0.35       -3.80      3.11 o 
  -3   1  11     1333.89     1283.83     23.89 o 
  -2   1  11    12161.63    12369.69    154.26 o 
  -1   1  11     4979.17     5122.49     48.65 o 
   0   1  11      295.67      376.90      8.69 o 
   1   1  11     1662.08     1731.41     22.35 o 
   2   1  11      147.32      150.36      6.88 o 
   3   1  11      427.48      463.84     13.43 o 
   4   1  11      597.35      590.65     16.33 o 
   5   1  11      222.16      220.24     13.49 o 
   6   1  11     1074.76     1060.76     32.57 o 
   7   1  11      594.85      585.04     34.00 o 
   8   1  11       64.63       40.06     10.99 o 
   9   1  11      182.85      189.88     17.63 o 
 -10   2  11       72.04       83.28     11.32 o 
  -9   2  11       97.42       56.20      8.22 o 
  -8   2  11     3162.16     3017.84     44.82 o 
  -7   2  11      770.81      786.40     15.92 o 
  -6   2  11      736.49      686.75     14.31 o 
  -5   2  11     3055.01     3048.55     35.48 o 
  -4   2  11     1499.61     1519.46     21.52 o 
  -3   2  11      134.02      172.65      9.21 o 
  -2   2  11      331.12      347.21      7.73 o 
  -1   2  11     1314.92     1249.07     14.79 o 
   0   2  11       52.67       77.24      4.57 o 
   1   2  11      628.31      621.25     17.31 o 
   2   2  11      365.72      419.25     10.55 o 
   3   2  11      881.79      799.01     20.33 o 
   4   2  11     1684.82     1678.63     29.29 o 
   5   2  11      112.28       96.80     13.88 o 
   6   2  11      625.49      602.21     18.99 o 
   7   2  11       74.71       97.25     12.38 o 
   8   2  11       25.94       19.88      9.83 o 
   9   2  11       21.63        4.43     15.08 o 
 -10   3  11      792.97      748.93     26.69 o 
  -9   3  11      852.08      785.56     20.85 o 
  -8   3  11      216.89      201.33      9.48 o 
  -7   3  11      186.53      164.93      8.16 o 
  -6   3  11        4.56        4.12      4.51 o 
  -5   3  11      375.20      358.15      9.93 o 
  -4   3  11      573.95      563.66     12.07 o 
  -3   3  11       97.85       85.14      5.85 o 
  -2   3  11     1019.35     1069.64     17.02 o 
  -1   3  11       67.10       63.43      4.87 o 
   0   3  11        0.67        0.29      2.04 o 
   1   3  11        2.04        2.32      2.63 o 
   2   3  11      128.24      133.20      7.07 o 
   3   3  11     1218.01     1223.84     18.89 o 
   4   3  11      338.58      340.08     13.22 o 
   5   3  11      823.17      798.32     20.65 o 
   6   3  11      722.45      718.39     20.82 o 
   7   3  11       37.69       31.84      8.80 o 
   8   3  11        2.28        6.19      7.68 o 
   9   3  11      110.53      111.89     12.76 o 
 -10   4  11       53.84       41.82     10.55 o 
  -9   4  11      141.05      144.50     10.73 o 
  -8   4  11      704.26      707.16     20.10 o 
  -7   4  11     1744.25     1702.40     31.03 o 
  -6   4  11       17.61       21.21      4.43 o 
  -5   4  11     1292.60     1302.40     19.83 o 
  -4   4  11      733.77      756.90     14.22 o 
  -3   4  11        2.90       -0.86      2.94 o 
  -2   4  11     1328.10     1247.30     22.22 o 
  -1   4  11     4474.98     4577.36     47.51 o 
   0   4  11      310.72      245.11      5.69 o 
   1   4  11      945.27      994.10     12.79 o 
   2   4  11      869.32      876.69     15.14 o 
   3   4  11      445.31      410.48     11.47 o 
   4   4  11     2011.87     2048.82     33.47 o 
   5   4  11     1100.99     1104.49     25.82 o 
   6   4  11       70.31       78.87      9.08 o 
   7   4  11      989.73     1037.51     26.53 o 
   8   4  11       77.77       98.26     11.57 o 
   9   4  11       16.60       19.76      9.84 o 
 -11   5  11      334.34      363.85     25.70 o 
 -10   5  11       20.39       22.23     18.02 o 
  -9   5  11      264.32      287.26     16.81 o 
  -8   5  11        9.13       10.30      6.12 o 
  -7   5  11      766.02      723.30     19.84 o 
  -6   5  11       12.41       11.99      5.77 o 
  -5   5  11      390.62      379.65     13.68 o 
  -4   5  11      108.57      116.09      6.11 o 
  -3   5  11        2.16        3.27      3.17 o 
  -2   5  11      103.11      104.69      6.87 o 
  -1   5  11      197.49      195.45      8.55 o 
   0   5  11      135.14      111.31      5.57 o 
   1   5  11     4942.15     4747.67     43.03 o 
   2   5  11     5635.04     5446.75     49.55 o 
   3   5  11     1381.01     1342.89     20.43 o 
   4   5  11      660.34      637.32     17.41 o 
   5   5  11        3.13        0.80      4.82 o 
   6   5  11        2.08       13.26      6.85 o 
   7   5  11       93.84      117.26     11.24 o 
   8   5  11      684.87      737.79     31.05 o 
   9   5  11      543.25      598.96     23.36 o 
 -11   6  11      277.12      312.92     47.98 o 
 -10   6  11       11.98       10.30      9.49 o 
  -9   6  11      324.08      347.78     17.89 o 
  -8   6  11       20.27       23.60      7.05 o 
  -7   6  11       21.14       15.85      6.32 o 
  -6   6  11      100.67       77.61      8.27 o 
  -5   6  11      663.61      656.26     18.28 o 
  -4   6  11      738.53      688.67     19.86 o 
  -3   6  11       11.05        4.89      4.38 o 
  -2   6  11      379.61      409.39     10.31 o 
  -1   6  11      411.29      410.31     16.87 o 
   0   6  11      315.13      308.69      8.60 o 
   1   6  11      535.55      514.48     12.33 o 
   2   6  11      349.13      336.05     10.07 o 
   3   6  11      797.39      838.27     19.18 o 
   4   6  11     2458.43     2455.83     32.88 o 
   5   6  11       63.95       59.79      9.51 o 
   6   6  11      330.83      355.20     26.61 o 
   7   6  11      538.21      490.65     19.08 o 
   8   6  11       49.74       60.86     10.41 o 
 -10   7  11      150.66      183.96     40.09 o 
  -9   7  11       69.91       71.71      9.66 o 
  -8   7  11      690.33      714.91     31.88 o 
  -7   7  11      440.45      451.68     17.08 o 
  -6   7  11       86.22       93.70     10.06 o 
  -5   7  11      106.40      112.70      9.09 o 
  -4   7  11      728.86      733.46     19.19 o 
  -3   7  11     1645.12     1520.78     28.17 o 
  -2   7  11     1680.87     1570.34     28.13 o 
  -1   7  11       65.96       67.27      5.62 o 
   0   7  11     1841.97     1849.23     31.15 o 
   1   7  11     2956.10     2867.18     35.07 o 
   2   7  11      782.34      767.22     15.34 o 
   3   7  11        2.09        0.00      6.64 o 
   4   7  11      119.83      106.06      9.24 o 
   5   7  11      148.97      159.57      9.23 o 
   6   7  11      379.58      393.84     19.74 o 
   7   7  11      253.94      253.56     18.38 o 
   8   7  11      730.16      767.92     24.75 o 
 -10   8  11        0.86      -12.94      8.63 o 
  -9   8  11      112.26      102.11     11.14 o 
  -8   8  11      613.47      610.30     20.51 o 
  -7   8  11      340.70      331.55     15.21 o 
  -6   8  11       46.33       43.45      7.74 o 
  -5   8  11      151.14      162.04     12.87 o 
  -4   8  11      135.94      138.81     14.06 o 
  -3   8  11      403.01      398.34     15.10 o 
  -2   8  11      293.28      318.66     12.66 o 
  -1   8  11       89.55      114.43      8.36 o 
   0   8  11        3.69       -3.85      4.11 o 
   1   8  11      206.73      221.67      9.32 o 
   2   8  11      400.54      394.49     11.59 o 
   3   8  11       95.96      108.29     11.75 o 
   4   8  11       74.37       76.62      9.32 o 
   5   8  11       73.84       77.59      9.16 o 
   6   8  11       19.80       43.42     10.74 o 
   7   8  11       56.03       59.37     20.51 o 
   8   8  11       36.87       51.62     13.22 o 
 -10   9  11     1060.40     1139.50     38.21 o 
  -9   9  11       92.89       68.27     10.48 o 
  -8   9  11      246.02      216.78     15.61 o 
  -7   9  11     1141.17     1168.67     35.66 o 
  -6   9  11      616.75      622.67     19.90 o 
  -5   9  11        1.05        4.36      5.93 o 
  -4   9  11       42.73       42.16      7.27 o 
  -3   9  11     1843.28     1751.25     32.18 o 
  -2   9  11      363.44      341.56     13.63 o 
  -1   9  11       56.92       40.47      6.37 o 
   0   9  11       89.57       92.52      7.09 o 
   1   9  11     1101.20     1126.59     20.36 o 
   2   9  11      235.81      287.08     10.49 o 
   3   9  11       37.08       37.34     11.88 o 
   4   9  11        0.56        7.71      6.52 o 
   5   9  11     1321.54     1319.18     29.13 o 
   6   9  11      203.19      189.68     13.24 o 
   7   9  11       26.20       58.08     12.74 o 
  -9  10  11      123.75      111.07     15.71 o 
  -8  10  11      237.21      243.55     14.84 o 
  -7  10  11      161.18      134.42     11.79 o 
  -6  10  11       28.84       26.84      7.55 o 
  -5  10  11      451.72      476.12     17.62 o 
  -4  10  11      877.80      816.37     22.13 o 
  -3  10  11      225.95      261.30     12.98 o 
  -2  10  11      105.02      116.47      9.48 o 
  -1  10  11      986.91      930.92     22.21 o 
   0  10  11      205.22      185.03      9.37 o 
   1  10  11        0.33       -6.63      4.49 o 
   2  10  11        5.09        5.19      6.89 o 
   3  10  11      326.49      336.68     14.91 o 
   4  10  11      358.63      356.08     15.61 o 
   5  10  11        6.02       13.35      6.73 o 
   6  10  11      306.26      313.56     15.88 o 
   7  10  11       78.53       64.01     19.25 o 
  -8  11  11       48.10       50.46     16.37 o 
  -7  11  11       32.57       27.97      9.23 o 
  -6  11  11        3.77        3.19      6.54 o 
  -5  11  11       60.83       50.31      8.49 o 
  -4  11  11      130.79      127.77     10.57 o 
  -3  11  11        9.48       16.31      9.56 o 
  -2  11  11      182.37      177.52     14.19 o 
  -1  11  11      199.59      158.58     10.56 o 
   0  11  11      474.58      411.65     13.39 o 
   1  11  11      444.41      437.14     12.41 o 
   2  11  11       39.56       38.17      8.00 o 
   3  11  11        9.57       24.28      7.30 o 
   4  11  11        0.07       -5.31      6.12 o 
   5  11  11        3.38        8.03      7.16 o 
   6  11  11      136.37      165.32     16.29 o 
  -8  12  11      230.99      255.92     16.30 o 
  -7  12  11      226.97      217.39     34.25 o 
  -6  12  11        0.98       -7.07      6.53 o 
  -5  12  11      142.25      119.76     11.27 o 
  -4  12  11      670.71      658.92     21.04 o 
  -3  12  11       97.17       99.44     10.08 o 
  -2  12  11       10.22        4.91      7.75 o 
  -1  12  11     1369.98     1336.40     28.66 o 
   0  12  11     1113.34     1038.69     25.78 o 
   1  12  11      690.15      641.74     15.24 o 
   2  12  11        0.62        4.76      6.40 o 
   3  12  11      237.74      275.55     28.14 o 
   4  12  11     1029.35     1060.98     34.62 o 
   5  12  11       14.02       28.71     17.33 o 
  -7  13  11        9.87       10.70      8.53 o 
  -6  13  11       14.75       16.95      9.86 o 
  -5  13  11       72.62       79.07     10.37 o 
  -4  13  11        2.49       -2.90      6.64 o 
  -3  13  11      466.91      512.06     20.71 o 
  -2  13  11      596.76      603.76     19.85 o 
  -1  13  11       40.54       33.92      7.03 o 
   0  13  11      131.58      119.56      8.14 o 
   1  13  11      190.19      195.06      9.67 o 
   2  13  11       97.50      110.56     11.04 o 
   3  13  11      164.28      141.51     15.93 o 
   4  13  11        5.11        4.62     10.58 o 
  -6  14  11       91.47       99.99     14.45 o 
  -5  14  11      368.69      424.88     19.12 o 
  -4  14  11        0.37       -8.93      5.95 o 
  -3  14  11       43.17       48.74      8.63 o 
  -2  14  11      208.62      207.74     13.34 o 
  -1  14  11        4.91        7.25      6.09 o 
   0  14  11      566.99      597.57     17.75 o 
   1  14  11      236.20      235.60     14.55 o 
   2  14  11       43.21       52.46     12.90 o 
   3  14  11       42.30       40.36     12.49 o 
  -4  15  11       99.81       84.56      9.81 o 
  -3  15  11      104.60      136.50     29.08 o 
  -2  15  11      236.55      200.52     12.15 o 
  -1  15  11      212.74      229.58     11.39 o 
   0  15  11       60.75       61.85     18.69 o 
   1  15  11      625.03      681.76     29.89 o 
   2  15  11      433.22      429.89     31.93 o 
 -10   0  12      229.01      221.05     22.38 o 
  -9   0  12      202.62      218.39     21.86 o 
  -8   0  12     2372.72     2255.84     63.75 o 
  -7   0  12      105.78      100.06      9.82 o 
  -6   0  12     1468.54     1519.76     43.52 o 
  -5   0  12     1806.05     1715.72     46.39 o 
  -4   0  12     2759.88     2760.60     63.65 o 
  -3   0  12      755.14      802.89     28.47 o 
  -2   0  12       11.34        5.48      6.71 o 
  -1   0  12       33.24       13.52      7.94 o 
   0   0  12      431.53      365.70     12.58 o 
   1   0  12       87.14       82.33     10.24 o 
   2   0  12     4854.14     4808.33     85.49 o 
   3   0  12     1403.80     1398.86     41.66 o 
   4   0  12        1.06        1.50      6.83 o 
   5   0  12      115.22       85.92     14.49 o 
   6   0  12      145.59      167.80     19.30 o 
   7   0  12     1320.06     1397.07     53.20 o 
   8   0  12       21.62       24.89     15.05 o 
   9   0  12        3.21      -18.13     13.21 o 
 -10   1  12       77.26       64.68     11.36 o 
  -9   1  12      202.19      150.11     13.98 o 
  -8   1  12       16.15       20.00      4.84 o 
  -7   1  12     1136.92     1035.95     25.84 o 
  -6   1  12      298.60      328.35     10.79 o 
  -5   1  12      498.95      529.57     13.96 o 
  -4   1  12       71.40       69.13      5.94 o 
  -3   1  12      432.83      470.92     15.31 o 
  -2   1  12      280.93      265.21     11.23 o 
  -1   1  12      760.97      860.73     13.43 o 
   0   1  12        3.78        3.04      2.88 o 
   1   1  12      247.34      248.55     11.94 o 
   2   1  12      449.21      399.77     11.01 o 
   3   1  12      336.30      366.54     11.31 o 
   4   1  12      884.80      796.40     23.97 o 
   5   1  12      176.61      148.55     10.42 o 
   6   1  12      609.45      575.87     18.95 o 
   7   1  12        5.19       11.51      9.73 o 
   8   1  12        0.21        0.29      9.35 o 
   9   1  12      232.74      239.36     19.71 o 
 -10   2  12      443.68      400.00     37.69 o 
  -9   2  12      316.22      312.42     12.30 o 
  -8   2  12      605.43      570.76     17.59 o 
  -7   2  12      746.57      690.10     15.29 o 
  -6   2  12      241.88      257.21      9.47 o 
  -5   2  12     1856.90     1803.01     31.60 o 
  -4   2  12     1201.54     1181.35     18.95 o 
  -3   2  12      949.52      947.09     18.59 o 
  -2   2  12        3.66        6.72      2.42 o 
  -1   2  12     2979.60     2868.48     27.88 o 
   0   2  12     2604.37     2619.86     43.18 o 
   1   2  12      325.24      321.07      9.02 o 
   2   2  12      617.66      565.77     18.74 o 
   3   2  12     1324.77     1298.88     24.23 o 
   4   2  12      690.22      716.93     18.64 o 
   5   2  12        1.91       -1.50      5.74 o 
   6   2  12      236.64      231.58     13.15 o 
   7   2  12     1366.92     1411.19     33.50 o 
   8   2  12       41.65       29.15      9.59 o 
   9   2  12       86.27       75.79     15.86 o 
 -11   3  12       17.80        8.50     13.31 o 
 -10   3  12      361.58      369.58     19.79 o 
  -9   3  12      741.62      715.73     30.55 o 
  -8   3  12      211.72      213.98     16.56 o 
  -7   3  12      264.09      235.27      9.54 o 
  -6   3  12      887.30      924.50     17.22 o 
  -5   3  12      149.57      154.37      7.54 o 
  -4   3  12      435.82      411.80     12.70 o 
  -3   3  12      868.95      824.77     22.40 o 
  -2   3  12      307.25      244.00      8.55 o 
  -1   3  12     1400.83     1478.47     18.98 o 
   0   3  12     1778.05     1879.28     31.03 o 
   1   3  12      825.08      797.48     12.70 o 
   2   3  12      121.19      114.54      5.69 o 
   3   3  12       39.62       25.46      4.50 o 
   4   3  12      593.84      603.40     18.25 o 
   5   3  12      876.34      905.38     22.31 o 
   6   3  12      250.64      265.50     15.97 o 
   7   3  12      176.38      183.60     13.13 o 
   8   3  12       25.60       22.71      9.48 o 
   9   3  12      223.69      212.86     15.70 o 
 -11   4  12       41.02       27.29     11.01 o 
 -10   4  12       10.69       -2.53      8.51 o 
  -9   4  12       23.75       11.36      6.47 o 
  -8   4  12      174.28      168.74     10.97 o 
  -7   4  12      256.93      246.68     12.31 o 
  -6   4  12     1023.30     1052.20     47.27 o 
  -5   4  12      327.04      311.07      9.83 o 
  -4   4  12       64.40       56.63      5.91 o 
  -3   4  12        0.29        2.07      3.43 o 
  -2   4  12       22.76       13.75      3.76 o 
  -1   4  12      328.87      335.80     12.84 o 
   0   4  12        1.99       -1.93      2.87 o 
   1   4  12      187.99      184.18      5.87 o 
   2   4  12       71.37       72.07      5.42 o 
   3   4  12      885.77      916.32     16.44 o 
   4   4  12      479.03      438.88     14.85 o 
   5   4  12      188.08      186.63     11.33 o 
   6   4  12      185.41      192.45     12.30 o 
   7   4  12        0.42       -5.36      7.01 o 
   8   4  12       36.84       41.98      9.94 o 
 -11   5  12      814.87      882.21     31.96 o 
 -10   5  12      555.38      584.57     25.42 o 
  -9   5  12       89.85       82.28      9.55 o 
  -8   5  12        7.93        5.27      6.27 o 
  -7   5  12      214.84      197.70     12.89 o 
  -6   5  12     1811.16     1764.66     32.20 o 
  -5   5  12       52.60       60.65      7.71 o 
  -4   5  12     1783.71     1713.22     23.90 o 
  -3   5  12     2144.73     2146.49     32.93 o 
  -2   5  12      860.00      815.13     15.29 o 
  -1   5  12      327.66      355.08     10.32 o 
   0   5  12        8.67       12.32      3.63 o 
   1   5  12      130.45      138.25      6.48 o 
   2   5  12       80.48       95.83      7.85 o 
   3   5  12       49.41       43.17      6.54 o 
   4   5  12     1190.07     1151.87     24.31 o 
   5   5  12     2074.91     2033.94     36.35 o 
   6   5  12       22.36       30.82      8.25 o 
   7   5  12        0.11        3.80      7.71 o 
   8   5  12       13.77        4.78      8.94 o 
 -11   6  12      110.20      105.48     21.07 o 
 -10   6  12      124.90      129.62     20.46 o 
  -9   6  12        3.79        3.89      6.19 o 
  -8   6  12      337.29      368.17     15.75 o 
  -7   6  12      262.31      227.80     20.21 o 
  -6   6  12        6.03        7.74      5.70 o 
  -5   6  12      889.73      892.09     21.70 o 
  -4   6  12      268.87      268.07     12.10 o 
  -3   6  12        4.14        1.57      4.74 o 
  -2   6  12      285.30      296.53      9.43 o 
  -1   6  12       17.53       16.31      4.29 o 
   0   6  12       81.98       78.15      5.55 o 
   1   6  12       46.22       46.74      5.39 o 
   2   6  12       51.40       52.39      5.38 o 
   3   6  12      308.71      306.51     16.81 o 
   4   6  12      189.84      162.99     13.48 o 
   5   6  12       15.10       19.85      7.22 o 
   6   6  12      199.35      207.79     12.94 o 
   7   6  12      481.25      532.36     20.20 o 
   8   6  12        0.28       -6.10      8.07 o 
 -10   7  12      126.07      120.18     16.54 o 
  -9   7  12       18.69       21.42      8.32 o 
  -8   7  12       40.73       43.12      9.59 o 
  -7   7  12      394.53      393.03     17.66 o 
  -6   7  12       23.65       11.37      6.47 o 
  -5   7  12      414.52      380.93     15.02 o 
  -4   7  12      101.46      103.60      8.82 o 
  -3   7  12      537.76      563.44     17.02 o 
  -2   7  12       88.32       78.26      7.73 o 
  -1   7  12      142.30      152.54      9.26 o 
   0   7  12      874.02      888.84     15.27 o 
   1   7  12     2657.41     2602.17     33.43 o 
   2   7  12      640.58      630.54     14.29 o 
   3   7  12       69.28       75.63     10.35 o 
   4   7  12       44.80       33.58      7.20 o 
   5   7  12      185.50      167.28     11.33 o 
   6   7  12      222.56      235.61     17.75 o 
   7   7  12        5.69        7.07     12.78 o 
   8   7  12       57.97       75.88     14.44 o 
 -10   8  12       31.35       45.13     12.72 o 
  -9   8  12      169.78      171.50     13.47 o 
  -8   8  12     1057.56     1067.41     27.56 o 
  -7   8  12       44.46       37.03      8.06 o 
  -6   8  12       73.85       79.56      9.02 o 
  -5   8  12       60.62       60.82      8.19 o 
  -4   8  12      417.31      434.78     15.98 o 
  -3   8  12     1241.40     1221.90     43.62 o 
  -2   8  12      590.02      629.93     17.86 o 
  -1   8  12      435.96      427.53     14.61 o 
   0   8  12      130.84      135.89     10.10 o 
   1   8  12      111.42      139.31      8.03 o 
   2   8  12     1217.62     1243.90     32.05 o 
   3   8  12        9.99       15.37      8.25 o 
   4   8  12      254.44      268.35     13.59 o 
   5   8  12       14.50        3.28      6.71 o 
   6   8  12      355.20      370.50     21.27 o 
   7   8  12      557.91      546.52     36.30 o 
  -9   9  12      323.89      357.27     18.74 o 
  -8   9  12      235.95      237.53     14.85 o 
  -7   9  12      463.71      459.58     18.24 o 
  -6   9  12      604.03      564.05     21.13 o 
  -5   9  12      595.24      562.44     18.97 o 
  -4   9  12        3.62       -0.77      5.83 o 
  -3   9  12       46.54       56.71      7.85 o 
  -2   9  12      702.75      745.09     34.32 o 
  -1   9  12       32.09       54.15      7.30 o 
   0   9  12      529.79      526.45     14.36 o 
   1   9  12      574.77      561.77     14.42 o 
   2   9  12       81.35       85.07     18.41 o 
   3   9  12       72.42       87.52      9.39 o 
   4   9  12      251.01      243.41     13.38 o 
   5   9  12      512.22      554.70     19.44 o 
   6   9  12      304.05      317.82     24.07 o 
   7   9  12      367.70      366.48     22.58 o 
  -9  10  12        6.85       10.88      8.53 o 
  -8  10  12       36.26       38.61      9.68 o 
  -7  10  12       20.69       18.40      8.00 o 
  -6  10  12        0.35        6.57      6.79 o 
  -5  10  12        2.43        8.29      6.68 o 
  -4  10  12      104.05       94.90      9.50 o 
  -3  10  12      322.34      322.67     14.57 o 
  -2  10  12      531.17      451.09     16.47 o 
  -1  10  12      345.89      320.52     20.05 o 
   0  10  12      136.90      127.71      8.43 o 
   1  10  12      313.95      339.31     12.03 o 
   2  10  12      319.19      296.98     22.76 o 
   3  10  12        0.58       -3.64      6.01 o 
   4  10  12       14.36       19.30      7.59 o 
   5  10  12        0.23       -7.42      6.44 o 
   6  10  12        1.42        6.85      9.29 o 
  -8  11  12      318.45      264.91     16.21 o 
  -7  11  12     1313.87     1306.10     31.83 o 
  -6  11  12      822.26      812.08     24.31 o 
  -5  11  12      931.71      896.51     24.90 o 
  -4  11  12       42.29       30.30      7.76 o 
  -3  11  12      227.52      227.53     12.80 o 
  -2  11  12       41.63       41.19      7.73 o 
  -1  11  12      313.97      333.44     14.43 o 
   0  11  12      410.23      411.21     13.76 o 
   1  11  12      750.63      766.54     17.94 o 
   2  11  12     1109.39     1151.89     28.32 o 
   3  11  12      172.79      139.85     11.35 o 
   4  11  12      321.37      333.79     16.02 o 
   5  11  12      123.29      127.00     13.82 o 
   6  11  12        5.41       26.89     11.16 o 
  -7  12  12       94.50      116.25     17.08 o 
  -6  12  12        3.24        9.76      8.07 o 
  -5  12  12      119.13      102.09     12.89 o 
  -4  12  12      586.27      588.57     20.14 o 
  -3  12  12       20.14       30.70      7.79 o 
  -2  12  12      274.98      293.41     14.58 o 
  -1  12  12        4.80        5.52      6.18 o 
   0  12  12       17.08       10.11      7.55 o 
   1  12  12      110.94      113.17      7.85 o 
   2  12  12       56.52       66.27      9.21 o 
   3  12  12       98.52      127.68     12.87 o 
   4  12  12      141.84      135.20     12.03 o 
   5  12  12       21.16       29.61     16.10 o 
  -6  13  12     1239.65     1307.25     36.68 o 
  -5  13  12        4.65        3.32      7.85 o 
  -4  13  12       86.19       76.00     10.01 o 
  -3  13  12       66.44       83.82     10.09 o 
  -2  13  12      139.27      167.62     19.57 o 
  -1  13  12        6.13       -0.53      5.09 o 
   0  13  12       57.73       52.22      6.78 o 
   1  13  12      723.61      799.74     45.78 o 
   2  13  12      431.41      410.62     28.94 o 
   3  13  12      202.02      189.89     17.27 o 
   4  13  12      110.81      131.72     17.46 o 
  -5  14  12      288.45      327.11     17.56 o 
  -4  14  12      256.30      249.67     15.35 o 
  -3  14  12       44.33       34.36      8.82 o 
  -2  14  12      135.60      136.86     10.40 o 
  -1  14  12      743.46      773.10     23.91 o 
   0  14  12      362.13      382.49     13.41 o 
   1  14  12        6.02       -0.22      7.42 o 
   2  14  12      290.01      344.08     22.59 o 
   3  14  12      450.13      482.49     43.78 o 
  -3  15  12        3.59        6.74      6.87 o 
  -2  15  12        1.37       -4.98      8.02 o 
  -1  15  12      189.59      201.20     12.45 o 
   0  15  12       88.07       90.47     10.35 o 
 -10   1  13     1663.76     1722.04     52.92 o 
  -9   1  13     1023.82      996.61     24.23 o 
  -8   1  13       59.33       47.93      6.89 o 
  -7   1  13      237.17      211.13     10.43 o 
  -6   1  13       52.53       34.72      5.10 o 
  -5   1  13      706.32      718.86     16.96 o 
  -4   1  13      712.70      645.14     18.84 o 
  -3   1  13      863.18      868.53     22.08 o 
  -2   1  13      728.51      674.32     13.77 o 
  -1   1  13      756.36      710.99     12.35 o 
   0   1  13      258.64      274.24     10.64 o 
   1   1  13     1989.38     2008.92     26.72 o 
   2   1  13      407.47      410.09     11.31 o 
   3   1  13     1987.51     1821.30     34.68 o 
   4   1  13     1055.92      987.80     19.72 o 
   5   1  13     1118.56     1026.87     27.79 o 
   6   1  13     1381.86     1339.89     29.73 o 
   7   1  13       11.59        6.82      7.74 o 
   8   1  13      315.20      297.07     16.99 o 
 -11   2  13      187.53      202.98     24.27 o 
 -10   2  13      285.35      236.16     17.34 o 
  -9   2  13      468.81      471.30     15.56 o 
  -8   2  13      658.08      667.13     15.90 o 
  -7   2  13      191.40      184.17      9.18 o 
  -6   2  13       53.65       38.00      5.20 o 
  -5   2  13     2168.90     2099.93     42.43 o 
  -4   2  13      447.23      464.22     13.35 o 
  -3   2  13      121.42      115.16      7.40 o 
  -2   2  13       35.94       31.10      5.15 o 
  -1   2  13      223.92      219.02     11.13 o 
   0   2  13     2352.68     2319.81     27.54 o 
   1   2  13      499.28      530.07     11.84 o 
   2   2  13      610.81      582.84     13.31 o 
   3   2  13     1168.52     1165.81     20.58 o 
   4   2  13      222.52      225.68     11.44 o 
   5   2  13      370.34      332.01     14.48 o 
   6   2  13      332.85      397.43     16.58 o 
   7   2  13      557.37      563.59     20.60 o 
   8   2  13        1.67      -10.34      7.65 o 
 -11   3  13      595.55      548.31     34.41 o 
 -10   3  13      302.41      293.16     18.86 o 
  -9   3  13        0.78        1.14      6.25 o 
  -8   3  13       93.42       81.70      8.69 o 
  -7   3  13      262.85      255.45     12.57 o 
  -6   3  13     1821.06     1770.62     26.02 o 
  -5   3  13       99.44       89.55      6.32 o 
  -4   3  13     1054.12     1032.91     18.11 o 
  -3   3  13       67.28       81.04      5.79 o 
  -2   3  13      553.31      538.48     12.68 o 
  -1   3  13        0.10        3.75      3.19 o 
   0   3  13      297.51      276.98      9.36 o 
   1   3  13       85.22      105.45      5.51 o 
   2   3  13      170.15      203.71      7.97 o 
   3   3  13      803.29      770.87     18.61 o 
   4   3  13      461.80      478.56     19.23 o 
   5   3  13       26.94       25.00      7.17 o 
   6   3  13        0.94        2.28      6.90 o 
   7   3  13        4.55        1.03      7.63 o 
   8   3  13        0.55       -3.38      8.06 o 
 -11   4  13      381.37      461.64     57.78 o 
 -10   4  13       78.95       92.88     32.39 o 
  -9   4  13       77.07       89.58      9.63 o 
  -8   4  13      789.54      820.61     34.97 o 
  -7   4  13      427.79      417.28     15.62 o 
  -6   4  13       16.27       14.14      6.07 o 
  -5   4  13     8556.34     8775.60    115.96 o 
  -4   4  13       74.75       96.53      7.02 o 
  -3   4  13       11.99       21.00      4.20 o 
  -2   4  13     1023.37      970.16     17.28 o 
  -1   4  13      575.24      582.29     12.71 o 
   0   4  13     1906.41     2004.37     26.73 o 
   1   4  13        9.10        6.06      4.40 o 
   2   4  13        1.04       -0.08      4.42 o 
   3   4  13      337.79      310.91     12.28 o 
   4   4  13     3598.53     3612.43     66.68 o 
   5   4  13      163.01      151.87     10.73 o 
   6   4  13     1339.30     1333.77     29.99 o 
   7   4  13      214.18      219.72     21.78 o 
   8   4  13       22.35       38.39     11.79 o 
 -11   5  13      591.77      606.87     37.43 o 
 -10   5  13      481.37      454.45     23.37 o 
  -9   5  13      106.62       94.62     10.20 o 
  -8   5  13      205.38      196.25     23.16 o 
  -7   5  13      257.13      260.77     17.35 o 
  -6   5  13     1633.02     1562.80     30.54 o 
  -5   5  13      183.90      173.84     10.50 o 
  -4   5  13       47.00       46.97      6.96 o 
  -3   5  13       44.92       45.58      7.12 o 
  -2   5  13      379.44      373.96     10.73 o 
  -1   5  13      182.03      192.53      7.33 o 
   0   5  13     5659.30     5665.46     56.63 o 
   1   5  13    10221.36    10064.12    111.94 o 
   2   5  13     1011.12      971.39     21.08 o 
   3   5  13      158.02      138.96     21.20 o 
   4   5  13        5.40        2.56      7.51 o 
   5   5  13       39.66       50.09     10.17 o 
   6   5  13        0.16        2.28      9.40 o 
   7   5  13       70.08       51.47     11.55 o 
   8   5  13        2.13       -3.90     10.36 o 
 -10   6  13      185.84      154.61     15.94 o 
  -9   6  13      151.62      139.60     11.96 o 
  -8   6  13      406.35      419.73     17.11 o 
  -7   6  13      116.59      124.17     10.38 o 
  -6   6  13        8.39        7.07      6.06 o 
  -5   6  13      899.84      855.33     47.01 o 
  -4   6  13     1003.60      965.62     22.80 o 
  -3   6  13      129.91      115.56      8.89 o 
  -2   6  13      639.00      672.83     14.47 o 
  -1   6  13      567.09      519.18     12.93 o 
   0   6  13       93.93       94.28      6.20 o 
   1   6  13      451.79      428.20     11.38 o 
   2   6  13     1039.01     1038.56     19.76 o 
   3   6  13     2909.52     2807.74     53.80 o 
   4   6  13      648.72      591.71     23.62 o 
   5   6  13       11.18        2.85      6.65 o 
   6   6  13      217.44      203.13     17.01 o 
   7   6  13        2.21        4.04      9.46 o 
 -10   7  13      538.98      566.79     27.33 o 
  -9   7  13      174.67      175.43     15.24 o 
  -8   7  13      420.92      430.42     20.42 o 
  -7   7  13     1700.08     1647.88     33.66 o 
  -6   7  13     3403.27     3422.57     52.03 o 
  -5   7  13      512.20      501.72     19.35 o 
  -4   7  13        2.59        9.36      5.47 o 
  -3   7  13      921.42      934.28     34.20 o 
  -2   7  13      401.54      379.03     14.06 o 
  -1   7  13       28.70       18.17      4.87 o 
   0   7  13     2594.48     2560.68     30.48 o 
   1   7  13     2767.67     2822.53     31.99 o 
   2   7  13      965.18      929.70     26.39 o 
   3   7  13        0.01       -1.74      9.47 o 
   4   7  13        4.99       16.57      6.62 o 
   5   7  13     1020.23     1067.02     41.14 o 
   6   7  13      153.70      152.89     15.75 o 
   7   7  13      380.71      388.21     27.80 o 
 -10   8  13      304.20      303.15     54.23 o 
  -9   8  13       12.16        1.08      7.32 o 
  -8   8  13       85.87       83.21     13.33 o 
  -7   8  13       18.74       14.41      8.20 o 
  -6   8  13       76.94       68.48      9.18 o 
  -5   8  13      628.58      625.99     19.68 o 
  -4   8  13      590.18      598.00     21.69 o 
  -3   8  13       28.12       36.67      6.88 o 
  -2   8  13        1.57        3.82      5.42 o 
  -1   8  13      325.71      292.29     12.64 o 
   0   8  13      547.34      525.06     14.04 o 
   1   8  13       83.89       85.51      7.02 o 
   2   8  13       25.67       40.57      8.72 o 
   3   8  13      495.88      454.04     46.67 o 
   4   8  13      685.20      699.15     24.24 o 
   5   8  13       68.05       68.48      9.45 o 
   6   8  13      194.59      214.51     17.79 o 
   7   8  13       28.59       34.64     16.74 o 
  -9   9  13       90.79       95.79     11.44 o 
  -8   9  13      408.31      385.71     17.87 o 
  -7   9  13      579.46      607.46     21.22 o 
  -6   9  13     1023.08     1050.99     26.67 o 
  -5   9  13       85.20       95.16     10.07 o 
  -4   9  13      412.98      355.72     15.33 o 
  -3   9  13     3871.41     3644.12     53.51 o 
  -2   9  13      658.39      648.10     18.97 o 
  -1   9  13        1.44       -3.04      5.14 o 
   0   9  13      388.96      416.74     13.10 o 
   1   9  13      788.22      833.03     19.10 o 
   2   9  13     2286.05     2138.30     69.92 o 
   3   9  13      802.68      781.67     22.17 o 
   4   9  13      176.88      155.23     11.72 o 
   5   9  13      588.59      602.74     41.69 o 
   6   9  13      264.23      271.57     19.75 o 
  -9  10  13      491.19      502.68     29.05 o 
  -8  10  13      421.99      406.47     18.86 o 
  -7  10  13      372.85      384.21     27.96 o 
  -6  10  13       94.82       88.40     13.18 o 
  -5  10  13      434.80      457.25     17.89 o 
  -4  10  13      324.32      305.43     20.55 o 
  -3  10  13      191.85      140.64     11.07 o 
  -2  10  13      466.62      473.19     16.76 o 
  -1  10  13       40.55       33.67      7.19 o 
   0  10  13       44.82       50.85      6.65 o 
   1  10  13       36.31       35.55      6.29 o 
   2  10  13        4.34       -1.43      9.55 o 
   3  10  13      880.09      930.68     24.90 o 
   4  10  13      245.51      274.58     20.04 o 
   5  10  13        0.30       -0.96      8.92 o 
   6  10  13      714.08      791.29     49.49 o 
  -8  11  13        3.33        5.60      8.61 o 
  -7  11  13      103.03      108.54     13.85 o 
  -6  11  13       11.74       17.16      7.94 o 
  -5  11  13        0.67       -0.63      6.18 o 
  -4  11  13      198.23      173.16     12.27 o 
  -3  11  13       39.59       38.96      7.70 o 
  -2  11  13      212.13      227.87     13.09 o 
  -1  11  13        2.39        0.86      5.33 o 
   0  11  13      113.58      142.83      9.85 o 
   1  11  13       73.82       74.77      7.68 o 
   2  11  13      149.75      150.06     11.64 o 
   3  11  13      107.31      121.86     11.58 o 
   4  11  13      183.15      230.26     14.51 o 
   5  11  13      365.18      418.82     26.51 o 
  -7  12  13       99.45      114.04     12.50 o 
  -6  12  13       56.67       54.35     10.30 o 
  -5  12  13      277.94      317.41     16.67 o 
  -4  12  13        7.78       12.60      7.49 o 
  -3  12  13      190.56      154.57     12.03 o 
  -2  12  13     1107.81      930.76     24.85 o 
  -1  12  13      992.52      957.27     21.68 o 
   0  12  13      670.81      684.48     18.24 o 
   1  12  13        0.75        4.02      9.11 o 
   2  12  13      161.31      207.82     16.36 o 
   3  12  13      927.73     1014.00     39.35 o 
   4  12  13       21.42       19.34      8.61 o 
  -6  13  13       12.34       20.16      9.18 o 
  -5  13  13        1.27        9.50      8.43 o 
  -4  13  13       13.68       14.50      8.20 o 
  -3  13  13      213.73      208.30     13.94 o 
  -2  13  13        2.98       -2.54      6.96 o 
  -1  13  13        3.10       -1.07      5.79 o 
   0  13  13       43.99       37.90      6.64 o 
   1  13  13      199.57      242.82     15.22 o 
   2  13  13      104.55      113.59     21.03 o 
   3  13  13        6.56        8.80      8.25 o 
  -5  14  13        6.14       17.33      9.52 o 
  -4  14  13      142.22      139.99     13.02 o 
  -3  14  13        7.02        7.88      7.88 o 
  -2  14  13       33.62       33.94      8.53 o 
  -1  14  13        0.25        1.60      5.81 o 
   0  14  13       12.92        3.94      5.88 o 
   1  14  13       22.08       25.90     11.00 o 
   2  14  13       57.48       45.65     12.72 o 
 -10   0  14        1.09        2.82     13.31 o 
  -9   0  14      493.78      523.03     61.45 o 
  -8   0  14      901.62      896.91     26.91 o 
  -7   0  14      352.66      365.29     21.92 o 
  -6   0  14      282.28      296.63     19.51 o 
  -5   0  14     3412.03     3350.99     77.06 o 
  -4   0  14     5032.86     5233.17    108.20 o 
  -3   0  14     5095.50     5036.70    105.02 o 
  -2   0  14       20.80       24.52      5.09 o 
  -1   0  14      971.96      933.09     57.27 o 
   0   0  14     2834.04     2769.34     45.51 o 
   1   0  14      627.86      630.18     32.03 o 
   2   0  14     1066.04     1125.05     27.70 o 
   3   0  14      907.91      892.17     58.30 o 
   4   0  14     1386.31     1227.11     32.45 o 
   5   0  14     2342.76     2217.41     48.07 o 
   6   0  14      185.73      197.82     26.65 o 
   7   0  14     1213.11     1185.39     52.33 o 
   8   0  14       64.50       48.20     13.60 o 
 -10   1  14      170.94      160.70     16.64 o 
  -9   1  14       13.24        1.16      6.16 o 
  -8   1  14       56.93       69.92      9.82 o 
  -7   1  14      335.06      321.31     13.90 o 
  -6   1  14      183.71      143.74      9.08 o 
  -5   1  14        2.12        0.15      4.82 o 
  -4   1  14      310.11      319.77     14.24 o 
  -3   1  14       80.59       99.94      8.94 o 
  -2   1  14       89.55       92.21      5.06 o 
  -1   1  14      152.57      169.21      6.69 o 
   0   1  14      459.68      438.89     10.62 o 
   1   1  14      323.88      329.20     10.23 o 
   2   1  14        8.90        0.01      7.29 o 
   3   1  14      173.63      159.61      8.65 o 
   4   1  14      421.84      419.16     13.39 o 
   5   1  14       33.95       44.70      7.26 o 
   6   1  14      149.01      167.95     10.86 o 
   7   1  14      249.02      231.28     22.26 o 
   8   1  14        2.98        0.03      8.40 o 
 -11   2  14      386.50      327.61     29.80 o 
 -10   2  14      354.16      355.36     21.15 o 
  -9   2  14       14.21       24.54      9.36 o 
  -8   2  14      577.37      538.29     23.48 o 
  -7   2  14       44.23       50.34      6.00 o 
  -6   2  14      521.42      517.22     13.62 o 
  -5   2  14     1347.41     1337.85     22.08 o 
  -4   2  14     1996.18     1989.54     31.47 o 
  -3   2  14        4.42       11.42      4.81 o 
  -2   2  14       34.73       22.31      6.31 o 
  -1   2  14     3445.85     3383.45     44.17 o 
   0   2  14     2795.25     2716.24     46.19 o 
   1   2  14        7.01       14.45      4.11 o 
   2   2  14      109.33      102.07      6.96 o 
   3   2  14       34.55       33.64      5.86 o 
   4   2  14      133.87      140.29      8.87 o 
   5   2  14       13.87        8.08      7.93 o 
   6   2  14       23.33       26.63      8.34 o 
   7   2  14      367.10      349.90     17.46 o 
   8   2  14      162.76      191.24     15.01 o 
 -11   3  14      987.30      872.22     46.49 o 
 -10   3  14     1697.71     1760.82     36.16 o 
  -9   3  14      333.12      323.19     15.04 o 
  -8   3  14       48.20       33.14      7.25 o 
  -7   3  14      558.92      532.80     17.52 o 
  -6   3  14     1676.61     1672.70     25.70 o 
  -5   3  14       53.83       53.44      8.44 o 
  -4   3  14     1657.46     1597.09     30.92 o 
  -3   3  14      170.29      170.47      8.00 o 
  -2   3  14      355.54      300.59     10.13 o 
  -1   3  14     2738.60     2827.69     30.88 o 
   0   3  14     1538.77     1539.15     34.53 o 
   1   3  14     1202.95     1129.68     19.86 o 
   2   3  14      206.85      204.18     16.61 o 
   3   3  14       38.74       36.76      5.62 o 
   4   3  14        1.17        6.10      5.79 o 
   5   3  14     1636.56     1607.93     31.92 o 
   6   3  14       82.22       94.42     10.43 o 
   7   3  14       99.91      109.59     18.42 o 
   8   3  14      220.89      254.15     16.50 o 
 -11   4  14       92.90       64.58     13.58 o 
 -10   4  14       45.57       58.38      9.64 o 
  -9   4  14      278.33      269.55     14.38 o 
  -8   4  14      225.31      218.07     12.90 o 
  -7   4  14       20.57       10.92      6.33 o 
  -6   4  14       25.78       15.85      6.31 o 
  -5   4  14       92.70       66.42      7.74 o 
  -4   4  14      840.07      783.09     16.22 o 
  -3   4  14       36.88       65.94      5.96 o 
  -2   4  14      111.36      117.14      6.98 o 
  -1   4  14      208.55      206.00      7.82 o 
   0   4  14      745.14      716.37     14.07 o 
   1   4  14      145.91      127.83      7.75 o 
   2   4  14      236.58      219.45      9.65 o 
   3   4  14        0.04       -3.11      5.70 o 
   4   4  14      468.03      437.54     20.72 o 
   5   4  14      526.05      445.98     30.98 o 
   6   4  14      594.81      565.17     25.64 o 
   7   4  14       53.68       62.27     13.59 o 
   8   4  14       30.75       44.74     13.97 o 
 -10   5  14      550.01      604.12     21.71 o 
  -9   5  14      102.16       84.44      9.97 o 
  -8   5  14       58.11       49.90      8.35 o 
  -7   5  14       32.59       21.03     11.30 o 
  -6   5  14      542.97      524.35     20.78 o 
  -5   5  14       26.73       30.52      6.89 o 
  -4   5  14     2147.21     2126.24     49.99 o 
  -3   5  14     2852.48     2829.13     35.29 o 
  -2   5  14      766.89      734.17     19.27 o 
  -1   5  14       15.62       23.35      4.39 o 
   0   5  14      354.04      325.81      9.86 o 
   1   5  14      248.75      243.92      8.80 o 
   2   5  14      533.73      516.09     14.27 o 
   3   5  14       19.90       22.68      8.39 o 
   4   5  14      432.14      484.74     32.52 o 
   5   5  14     3077.63     2925.38     59.43 o 
   6   5  14      299.55      312.87     21.43 o 
   7   5  14        6.63        2.79     16.82 o 
 -10   6  14      146.19      147.36     15.94 o 
  -9   6  14       45.14       42.87      8.89 o 
  -8   6  14       64.48       66.31      9.14 o 
  -7   6  14        0.36       -0.58      6.07 o 
  -6   6  14       53.23       31.65      7.38 o 
  -5   6  14      227.84      217.91     12.10 o 
  -4   6  14       70.32       80.29      8.45 o 
  -3   6  14       32.54       19.22      6.22 o 
  -2   6  14      676.60      638.10     29.30 o 
  -1   6  14     3258.79     3166.10     34.52 o 
   0   6  14     3590.83     3549.33     37.62 o 
   1   6  14      623.12      611.81     13.29 o 
   2   6  14      177.35      161.29      8.70 o 
   3   6  14      315.61      335.18     24.45 o 
   4   6  14        1.41        6.41      8.01 o 
   5   6  14        3.31       19.06     15.82 o 
   6   6  14     2264.31     2337.92     85.74 o 
   7   6  14       39.60       56.74     23.63 o 
 -10   7  14      256.17      266.43     16.36 o 
  -9   7  14       41.33       60.04     10.08 o 
  -8   7  14        1.89       -2.68      6.52 o 
  -7   7  14        2.76        2.33     10.31 o 
  -6   7  14        7.82       15.63      7.08 o 
  -5   7  14       69.70       83.45      9.05 o 
  -4   7  14       46.44       47.13      8.84 o 
  -3   7  14      644.97      624.95     18.54 o 
  -2   7  14       99.38       89.94     14.79 o 
  -1   7  14       82.53       93.86      9.74 o 
   0   7  14      638.45      595.84     13.29 o 
   1   7  14       10.29       15.23      4.60 o 
   2   7  14      345.21      299.76     17.07 o 
   3   7  14       37.31       47.04      9.74 o 
   4   7  14      843.16      744.39     27.19 o 
   5   7  14       23.73       39.82     10.84 o 
   6   7  14       73.49       87.23     16.36 o 
   7   7  14      138.84      151.71     24.32 o 
  -9   8  14      236.22      244.64     15.53 o 
  -8   8  14      274.39      264.61     15.67 o 
  -7   8  14      139.96      155.88     12.35 o 
  -6   8  14        2.40        3.48      6.10 o 
  -5   8  14     1019.05     1020.00     45.37 o 
  -4   8  14       65.53       80.65      8.82 o 
  -3   8  14      719.43      688.53     20.24 o 
  -2   8  14     1467.24     1366.50     28.20 o 
  -1   8  14      186.61      187.32      9.40 o 
   0   8  14      403.49      435.11     13.21 o 
   1   8  14      247.23      253.01      9.48 o 
   2   8  14      863.33      842.46     38.20 o 
   3   8  14     1290.33     1219.23     34.67 o 
   4   8  14        2.27        2.02      6.44 o 
   5   8  14       72.66       65.04      9.62 o 
   6   8  14      696.67      732.77     30.09 o 
  -9   9  14       38.79       46.45     13.84 o 
  -8   9  14        8.60        8.53      9.17 o 
  -7   9  14      690.67      689.31     22.80 o 
  -6   9  14     1060.69     1033.39     26.99 o 
  -5   9  14      311.09      283.30     14.86 o 
  -4   9  14      556.02      600.85     19.58 o 
  -3   9  14       70.83       95.41      9.54 o 
  -2   9  14      204.02      253.41     12.94 o 
  -1   9  14      321.54      327.31     13.93 o 
   0   9  14       87.34       90.98      7.70 o 
   1   9  14      550.23      584.07     15.61 o 
   2   9  14       90.29      110.44     34.00 o 
   3   9  14       20.23        4.28      8.54 o 
   4   9  14       58.86       71.01      9.83 o 
   5   9  14      473.42      489.21     47.96 o 
   6   9  14       13.09        3.35     10.17 o 
  -8  10  14        0.33        0.69      7.77 o 
  -7  10  14      137.85      122.38     12.35 o 
  -6  10  14      119.02      127.75     11.66 o 
  -5  10  14        1.14       -8.56      5.71 o 
  -4  10  14      205.66      177.07     12.53 o 
  -3  10  14      495.29      483.42     17.94 o 
  -2  10  14     1005.87      928.86     24.04 o 
  -1  10  14       36.79       56.60      7.16 o 
   0  10  14      281.14      264.87     11.53 o 
   1  10  14        0.06        7.11      5.24 o 
   2  10  14      152.64      164.77     14.63 o 
   3  10  14      439.52      435.42     29.27 o 
   4  10  14      442.65      461.01     18.79 o 
   5  10  14       51.79       76.91     10.64 o 
  -8  11  14       29.13       22.94      9.76 o 
  -7  11  14      310.70      325.34     28.20 o 
  -6  11  14     2130.87     2137.92     42.23 o 
  -5  11  14      540.81      556.82     20.25 o 
  -4  11  14      151.78      137.63     18.80 o 
  -3  11  14     1089.61      990.69     25.90 o 
  -2  11  14      255.32      267.16     14.14 o 
  -1  11  14       21.57       12.49      6.08 o 
   0  11  14      392.89      447.27     14.80 o 
   1  11  14      775.86      812.11     32.03 o 
   2  11  14     1113.21     1181.01     29.07 o 
   3  11  14      611.34      712.35     23.30 o 
   4  11  14      109.65       90.52     11.16 o 
  -7  12  14      112.78      105.83     12.52 o 
  -6  12  14        3.59        2.67      8.00 o 
  -5  12  14      802.50      771.48     24.80 o 
  -4  12  14      402.13      435.29     18.46 o 
  -3  12  14       16.15       15.38      7.49 o 
  -2  12  14       86.30       95.84     10.28 o 
  -1  12  14       28.04       31.76      7.06 o 
   0  12  14       69.33       72.87      8.19 o 
   1  12  14       11.86       11.62      7.61 o 
   2  12  14       22.24       33.89      9.02 o 
   3  12  14       82.78       89.24     11.31 o 
  -5  13  14       35.73       26.13      9.25 o 
  -4  13  14       56.26       58.11     10.25 o 
  -3  13  14      766.19      745.79     23.63 o 
  -2  13  14      355.21      375.19     18.12 o 
  -1  13  14        8.64        3.60      6.46 o 
   0  13  14      166.18      154.41      9.68 o 
   1  13  14      516.83      503.22     20.17 o 
   2  13  14      562.70      608.09     37.89 o 
  -4  14  14      240.86      238.08     20.09 o 
  -3  14  14        2.54       -3.73      7.34 o 
  -2  14  14      146.48      133.35     12.28 o 
  -1  14  14      389.68      379.59     14.09 o 
   0  14  14     1086.42     1231.57     48.01 o 
 -11   1  15      747.70      779.13     43.93 o 
 -10   1  15      406.13      368.34     21.90 o 
  -9   1  15       26.65       25.93      7.42 o 
  -8   1  15      246.74      252.29     12.34 o 
  -7   1  15      671.62      703.93     18.76 o 
  -6   1  15      165.21      166.08      9.86 o 
  -5   1  15      103.17       86.33      8.69 o 
  -4   1  15        2.83       -3.06      5.38 o 
  -3   1  15      531.57      507.13     18.56 o 
  -2   1  15     1694.54     1674.02     27.01 o 
  -1   1  15      578.80      578.05     21.74 o 
   0   1  15     1388.30     1322.20     25.17 o 
   1   1  15     1357.85     1444.38     28.06 o 
   2   1  15      296.08      244.39      9.81 o 
   3   1  15      708.77      685.69     16.46 o 
   4   1  15      295.78      327.00     12.61 o 
   5   1  15      518.78      581.00     17.00 o 
   6   1  15       43.25       39.32      8.21 o 
   7   1  15       53.93       65.75     10.07 o 
 -11   2  15        0.83       28.11     17.67 o 
 -10   2  15        0.30      -10.42      6.95 o 
  -9   2  15      265.66      280.13     17.64 o 
  -8   2  15       72.36       70.09      8.73 o 
  -7   2  15     1523.89     1484.57     24.89 o 
  -6   2  15      245.28      218.28      9.64 o 
  -5   2  15     2011.67     1972.06     28.70 o 
  -4   2  15      167.27      196.15     10.11 o 
  -3   2  15       24.38       33.94      7.12 o 
  -2   2  15       16.29       13.91      4.95 o 
  -1   2  15      733.85      737.79     31.83 o 
   0   2  15      470.98      459.62     14.31 o 
   1   2  15     1846.00     1889.38     47.79 o 
   2   2  15        0.70        2.24      6.50 o 
   3   2  15      489.59      470.14     13.64 o 
   4   2  15      631.15      592.86     17.52 o 
   5   2  15        1.48       -0.62      5.79 o 
   6   2  15      692.54      705.41     19.68 o 
   7   2  15      724.22      733.80     23.98 o 
 -11   3  15       15.72       20.02     17.41 o 
 -10   3  15       13.51       11.93      9.04 o 
  -9   3  15      109.57      119.02     11.03 o 
  -8   3  15       79.96       57.77      8.34 o 
  -7   3  15      151.26      137.06     10.34 o 
  -6   3  15      476.12      449.36     17.38 o 
  -5   3  15      140.73      140.93      8.12 o 
  -4   3  15     1495.92     1508.22     29.95 o 
  -3   3  15     1831.66     1787.26     26.48 o 
  -2   3  15       22.17       18.97      4.11 o 
  -1   3  15       13.69        6.87      4.16 o 
   0   3  15      169.82      163.17     10.13 o 
   1   3  15       56.68       61.40      6.35 o 
   2   3  15       12.94       10.18      4.87 o 
   3   3  15      105.99       97.20     10.07 o 
   4   3  15      227.03      236.31     22.04 o 
   5   3  15       75.71       73.28     10.22 o 
   6   3  15      110.07       92.61     26.45 o 
   7   3  15        9.58        6.61     11.07 o 
 -10   4  15       46.40       28.01      9.88 o 
  -9   4  15      219.37      258.25     14.62 o 
  -8   4  15        7.35       -2.02      6.40 o 
  -7   4  15      161.52      177.35     11.82 o 
  -6   4  15       60.08       55.07      9.93 o 
  -5   4  15     2120.75     2027.08     35.83 o 
  -4   4  15      987.08     1044.29     19.46 o 
  -3   4  15       12.76       14.88      4.70 o 
  -2   4  15      457.21      454.12     17.35 o 
  -1   4  15      809.47      782.22     14.65 o 
   0   4  15     2428.72     2478.53     34.38 o 
   1   4  15        1.01       -1.37      4.46 o 
   2   4  15       56.95       60.09      6.62 o 
   3   4  15      690.58      728.20     30.52 o 
   4   4  15      375.76      381.78     16.83 o 
   5   4  15        0.13        6.53      8.86 o 
   6   4  15     1142.00     1027.50     49.44 o 
   7   4  15       30.46       37.31     20.87 o 
 -10   5  15      309.98      306.50     22.82 o 
  -9   5  15        1.93       -3.74      6.71 o 
  -8   5  15       99.96       75.47      9.92 o 
  -7   5  15      339.21      327.48     17.81 o 
  -6   5  15      487.45      484.77     25.01 o 
  -5   5  15       16.87       22.69      6.99 o 
  -4   5  15      100.52      109.50      9.33 o 
  -3   5  15      314.22      293.92     10.48 o 
  -2   5  15        1.13       -6.09      4.06 o 
  -1   5  15       15.02        7.28      4.89 o 
   0   5  15       72.39       79.92      7.95 o 
   1   5  15        3.01       -2.51      4.48 o 
   2   5  15       19.15       10.68      5.93 o 
   3   5  15       70.67       86.53      9.42 o 
   4   5  15        1.64       13.26     12.80 o 
   5   5  15       70.38       76.08     12.04 o 
   6   5  15      722.18      755.15     29.97 o 
   7   5  15      189.97      151.48     23.81 o 
 -10   6  15        1.45       -2.23      7.99 o 
  -9   6  15       59.52       67.18     12.47 o 
  -8   6  15      310.57      320.03     15.82 o 
  -7   6  15      335.94      333.65     16.01 o 
  -6   6  15      128.35      121.94     10.58 o 
  -5   6  15      949.62      985.00     24.62 o 
  -4   6  15      590.55      565.65     18.31 o 
  -3   6  15      138.06      150.58     10.38 o 
  -2   6  15       62.43       63.80      7.82 o 
  -1   6  15      711.27      741.46     16.65 o 
   0   6  15      325.49      326.07     10.35 o 
   1   6  15       13.90        8.97      4.55 o 
   2   6  15       53.49       49.76      8.14 o 
   3   6  15      980.52     1013.14     25.42 o 
   4   6  15      147.44      146.46     15.85 o 
   5   6  15        5.91       17.85     10.28 o 
   6   6  15      601.45      583.41     27.31 o 
  -9   7  15       37.53       29.79     13.41 o 
  -8   7  15      104.22      105.92     11.41 o 
  -7   7  15      845.59      819.24     29.78 o 
  -6   7  15      676.38      643.56     25.63 o 
  -5   7  15      502.47      527.86     18.60 o 
  -4   7  15        4.05       -2.02      5.90 o 
  -3   7  15      126.86      119.30     10.16 o 
  -2   7  15      518.80      516.77     27.33 o 
  -1   7  15      683.65      702.09     20.41 o 
   0   7  15       25.83       30.70      5.33 o 
   1   7  15      687.88      694.92     14.69 o 
   2   7  15     1137.60     1131.22     26.36 o 
   3   7  15      226.23      248.67     16.78 o 
   4   7  15      138.63      161.23     23.89 o 
   5   7  15      193.91      202.30     17.70 o 
   6   7  15      233.00      256.03     23.94 o 
  -9   8  15        0.67       -1.92      7.91 o 
  -8   8  15      209.51      225.22     15.88 o 
  -7   8  15      207.02      193.11     14.43 o 
  -6   8  15        7.60        2.93      7.13 o 
  -5   8  15      306.36      299.96     28.93 o 
  -4   8  15       44.84       58.03      8.58 o 
  -3   8  15      434.14      410.47     16.25 o 
  -2   8  15       97.47       91.72      9.20 o 
  -1   8  15       72.64       55.33      8.99 o 
   0   8  15        2.05       -0.84      5.25 o 
   1   8  15      302.98      286.73     10.22 o 
   2   8  15      320.92      327.90     19.30 o 
   3   8  15       31.30       29.44      9.99 o 
   4   8  15       70.71       85.07     10.12 o 
   5   8  15       16.76        3.16     18.79 o 
   6   8  15       16.11       22.58     11.51 o 
  -8   9  15       52.91       59.92     10.61 o 
  -7   9  15      303.37      289.24     16.15 o 
  -6   9  15      812.54      872.82     25.15 o 
  -5   9  15       29.28       26.61      9.40 o 
  -4   9  15        6.43       -7.90      5.85 o 
  -3   9  15      174.01      181.50     12.22 o 
  -2   9  15      834.00      829.18     22.44 o 
  -1   9  15      325.00      284.81     11.90 o 
   0   9  15      235.90      260.65     11.76 o 
   1   9  15       70.32       75.05      8.85 o 
   2   9  15      361.82      376.90     20.54 o 
   3   9  15       95.29       95.91     17.97 o 
   4   9  15       54.74       70.63      9.98 o 
   5   9  15      421.02      444.89     27.24 o 
  -8  10  15       35.28       16.96      9.98 o 
  -7  10  15      972.27      983.44     57.12 o 
  -6  10  15       65.09       62.26     10.28 o 
  -5  10  15      692.14      744.44     23.49 o 
  -4  10  15      624.97      615.04     20.89 o 
  -3  10  15       52.02       63.91     11.03 o 
  -2  10  15       54.66       58.10      8.60 o 
  -1  10  15      498.48      532.82     16.09 o 
   0  10  15       46.23       55.81      7.29 o 
   1  10  15       43.23       32.76     13.90 o 
   2  10  15       74.48       67.69     11.83 o 
   3  10  15      818.34      851.22     24.87 o 
   4  10  15      310.05      320.88     16.81 o 
   5  10  15      179.95      194.11     16.20 o 
  -7  11  15       24.31       32.00      9.46 o 
  -6  11  15        2.92       13.50      8.22 o 
  -5  11  15       47.30       58.91     10.17 o 
  -4  11  15        7.11        2.39      7.50 o 
  -3  11  15       21.05       20.40      8.06 o 
  -2  11  15      478.06      472.78     18.04 o 
  -1  11  15        0.37       -0.35      5.36 o 
   0  11  15        3.31        0.24      5.36 o 
   1  11  15      118.72      142.67     14.82 o 
   2  11  15      128.01      161.28     14.95 o 
   3  11  15       69.42       74.57     10.86 o 
   4  11  15       20.07       22.73      9.35 o 
  -6  12  15       77.81       95.02     14.50 o 
  -5  12  15      300.94      306.29     26.67 o 
  -4  12  15       13.22       12.44      8.19 o 
  -3  12  15      100.79       70.62     10.14 o 
  -2  12  15      190.24      219.32     17.57 o 
  -1  12  15      511.20      525.97     17.04 o 
   0  12  15      258.91      228.12     11.96 o 
   1  12  15        2.36        8.95      9.44 o 
   2  12  15       43.22       39.76      9.27 o 
   3  12  15       65.95       60.49     12.61 o 
  -5  13  15        5.88       -1.71      8.42 o 
  -4  13  15      190.99      229.68     15.51 o 
  -3  13  15       90.08      106.52     11.91 o 
  -2  13  15      165.17      168.32     12.88 o 
  -1  13  15       13.67        6.22      6.46 o 
   0  13  15       41.28       29.14     16.44 o 
   1  13  15      416.31      455.80     20.16 o 
 -10   0  16      192.48      172.97     23.76 o 
  -9   0  16      814.82      790.28     46.72 o 
  -8   0  16      348.45      378.83     19.00 o 
  -7   0  16       13.42       16.69      8.81 o 
  -6   0  16      378.10      394.99     23.55 o 
  -5   0  16       34.61       34.31     10.24 o 
  -4   0  16      466.34      409.94     24.07 o 
  -3   0  16     1340.08     1316.17     43.73 o 
  -2   0  16      508.95      504.11     27.19 o 
  -1   0  16     4194.88     4153.21     95.14 o 
   0   0  16       40.85       48.85     12.60 o 
   1   0  16     1039.03      915.51     54.05 o 
   2   0  16     2593.56     2430.28     61.45 o 
   3   0  16      656.47      612.60     22.81 o 
   4   0  16     1104.88     1052.34     31.14 o 
   5   0  16       56.49       62.29     12.18 o 
   6   0  16      270.96      245.92     19.04 o 
   7   0  16      298.86      292.62     21.24 o 
 -10   1  16      105.04      101.41     11.14 o 
  -9   1  16       61.98       61.12      9.22 o 
  -8   1  16       18.33       11.59      6.32 o 
  -7   1  16      107.81      133.11     11.91 o 
  -6   1  16        9.17        0.94      5.77 o 
  -5   1  16        3.95       -4.00      5.21 o 
  -4   1  16       12.09       24.34      6.78 o 
  -3   1  16      134.33      140.76     11.21 o 
  -2   1  16      591.06      598.17     19.00 o 
  -1   1  16      119.36      131.12      8.33 o 
   0   1  16      394.89      438.74     14.27 o 
   1   1  16        4.37        1.27      5.14 o 
   2   1  16       98.77       85.86      8.71 o 
   3   1  16      456.67      436.57     16.35 o 
   4   1  16      221.42      243.53     11.43 o 
   5   1  16      201.02      237.50     17.42 o 
   6   1  16       49.45       48.40      8.91 o 
   7   1  16       57.73       82.97     10.35 o 
 -10   2  16       37.10       41.63      9.38 o 
  -9   2  16       16.46       15.44      9.30 o 
  -8   2  16        8.00        9.93      8.00 o 
  -7   2  16      274.77      285.11     16.76 o 
  -6   2  16       30.31       23.08      6.22 o 
  -5   2  16      534.02      487.08     15.49 o 
  -4   2  16      487.86      512.77     18.79 o 
  -3   2  16      938.65      954.26     25.94 o 
  -2   2  16      243.75      271.41     21.08 o 
  -1   2  16      969.35     1014.65     21.27 o 
   0   2  16      548.81      561.27     16.24 o 
   1   2  16      261.35      292.43     13.56 o 
   2   2  16      355.36      363.61     14.77 o 
   3   2  16        4.17        0.58      6.42 o 
   4   2  16        2.68       -2.68      6.58 o 
   5   2  16       65.31       65.98     10.07 o 
   6   2  16      189.93      208.82     15.07 o 
   7   2  16      342.50      349.74     19.38 o 
 -10   3  16      319.17      336.23     16.86 o 
  -9   3  16        0.41       -9.12      6.39 o 
  -8   3  16      101.36      120.85     10.78 o 
  -7   3  16      813.80      839.19     22.91 o 
  -6   3  16      939.50      935.98     27.49 o 
  -5   3  16      132.47      148.42      8.54 o 
  -4   3  16     1847.04     1863.80     28.70 o 
  -3   3  16      434.76      422.54     15.75 o 
  -2   3  16      960.79      952.14     18.21 o 
  -1   3  16       38.09       38.33      5.38 o 
   0   3  16      390.38      362.92     11.73 o 
   1   3  16     1970.89     1934.70     28.69 o 
   2   3  16      515.94      507.24     14.36 o 
   3   3  16        8.04        8.75      6.74 o 
   4   3  16      655.53      642.35     21.05 o 
   5   3  16      796.78      779.97     24.36 o 
   6   3  16       29.41       37.14     10.05 o 
   7   3  16       82.24       79.82     14.92 o 
 -10   4  16      124.47      147.70     13.01 o 
  -9   4  16       22.17       10.42      7.39 o 
  -8   4  16       56.50       40.67      8.48 o 
  -7   4  16       29.37       29.18     10.20 o 
  -6   4  16        1.59        2.07      5.77 o 
  -5   4  16      719.87      714.47     20.83 o 
  -4   4  16      405.36      401.20     12.47 o 
  -3   4  16        0.86        0.39      4.45 o 
  -2   4  16      442.63      447.11     11.40 o 
  -1   4  16      120.16      114.35      8.35 o 
   0   4  16      962.33      958.00     19.10 o 
   1   4  16      291.81      294.61     11.42 o 
   2   4  16       79.59       79.42      8.79 o 
   3   4  16       26.96       18.22     10.96 o 
   4   4  16       16.84       22.41      8.15 o 
   5   4  16      148.04      137.75     12.88 o 
   6   4  16       45.73       68.87     19.30 o 
 -10   5  16      699.12      745.51     24.67 o 
  -9   5  16       77.43       89.25     11.04 o 
  -8   5  16       37.98       44.56      9.10 o 
  -7   5  16      646.38      687.62     21.57 o 
  -6   5  16      558.53      554.80     22.88 o 
  -5   5  16        0.06       -2.00      5.76 o 
  -4   5  16     1190.69     1141.91     26.23 o 
  -3   5  16      508.84      457.34     16.11 o 
  -2   5  16       73.76       76.35      6.16 o 
  -1   5  16       58.45       52.78      5.61 o 
   0   5  16      132.36      133.05      7.25 o 
   1   5  16     1311.28     1295.48     26.97 o 
   2   5  16      553.58      565.35     18.51 o 
   3   5  16       45.55       51.52      8.73 o 
   4   5  16       91.51      101.62     11.52 o 
   5   5  16      659.15      630.42     27.02 o 
   6   5  16       49.50       52.82     25.47 o 
  -9   6  16      747.27      725.14     29.09 o 
  -8   6  16      254.98      216.77     14.07 o 
  -7   6  16       58.92       50.01      8.97 o 
  -6   6  16      369.83      346.00     15.89 o 
  -5   6  16      170.15      182.47     12.02 o 
  -4   6  16      621.27      619.76     19.35 o 
  -3   6  16     1199.94     1218.78     42.05 o 
  -2   6  16     2451.11     2375.71     39.76 o 
  -1   6  16     3571.59     3521.13     38.58 o 
   0   6  16      114.52      103.15      6.85 o 
   1   6  16       70.81       62.17      7.14 o 
   2   6  16      814.92      780.56     21.84 o 
   3   6  16      175.26      190.59     17.51 o 
   4   6  16       65.67       55.78     12.82 o 
   5   6  16      286.17      287.33     19.91 o 
   6   6  16       93.65      136.91     16.35 o 
  -9   7  16       32.24       34.11      9.86 o 
  -8   7  16      164.36      192.96     19.70 o 
  -7   7  16       31.84       35.78      8.61 o 
  -6   7  16      269.51      257.53     14.48 o 
  -5   7  16        3.51        0.00      6.67 o 
  -4   7  16      396.04      348.56     17.30 o 
  -3   7  16      270.91      300.11     14.46 o 
  -2   7  16       39.98       29.44      7.45 o 
  -1   7  16      496.40      513.87     14.90 o 
   0   7  16      317.29      337.09     10.94 o 
   1   7  16       51.38       54.44      6.04 o 
   2   7  16        2.69        0.90      6.97 o 
   3   7  16      145.72      134.78     12.93 o 
   4   7  16      346.75      325.15     20.31 o 
   5   7  16       70.94      103.26     16.77 o 
   6   7  16       81.94       88.41     15.36 o 
  -9   8  16     1197.85     1226.05     32.50 o 
  -8   8  16      380.82      391.77     20.70 o 
  -7   8  16      270.49      273.69     15.56 o 
  -6   8  16      671.74      672.55     22.22 o 
  -5   8  16     1413.37     1381.42     53.59 o 
  -4   8  16      112.30      125.42     10.94 o 
  -3   8  16       38.92       28.74      7.67 o 
  -2   8  16      174.58      152.37     11.57 o 
  -1   8  16      212.61      218.32     10.73 o 
   0   8  16       21.30       11.47      5.52 o 
   1   8  16      119.24      127.73     13.45 o 
   2   8  16     1372.74     1412.70     33.45 o 
   3   8  16     2427.29     2424.58     43.56 o 
   4   8  16        3.77       -2.28      6.93 o 
   5   8  16        8.71       16.30     11.02 o 
  -8   9  16        4.49       -6.72      7.31 o 
  -7   9  16        3.97       -3.05      7.59 o 
  -6   9  16      602.29      645.99     22.33 o 
  -5   9  16      102.98       93.38     10.63 o 
  -4   9  16      277.01      288.53     17.25 o 
  -3   9  16        1.74       -0.62      7.84 o 
  -2   9  16        0.33       -4.11      5.85 o 
  -1   9  16       13.22        0.40      5.74 o 
   0   9  16      133.19      119.28      8.90 o 
   1   9  16      651.79      661.02     26.28 o 
   2   9  16      187.27      196.48     16.16 o 
   3   9  16       62.18       68.86     12.44 o 
   4   9  16      180.26      217.95     14.54 o 
  -7  10  16        3.93        3.32      8.32 o 
  -6  10  16      113.52      142.93     12.90 o 
  -5  10  16       84.03       79.59     10.53 o 
  -4  10  16        4.73        5.07      7.10 o 
  -3  10  16      357.34      301.16     15.73 o 
  -2  10  16      238.69      237.23     13.82 o 
  -1  10  16     1097.32     1069.53     26.59 o 
   0  10  16       13.17        4.27      5.82 o 
   1  10  16       56.17       51.00     11.50 o 
   2  10  16        1.21       16.28     10.15 o 
   3  10  16       52.08       44.29      9.72 o 
   4  10  16       23.49       22.59      9.22 o 
  -6  11  16      406.59      441.80     19.88 o 
  -5  11  16       44.39       38.98      9.57 o 
  -4  11  16      451.50      420.59     21.10 o 
  -3  11  16      212.43      199.78     13.79 o 
  -2  11  16      249.94      264.10     12.82 o 
  -1  11  16        0.81       -3.21      5.45 o 
   0  11  16      706.50      753.35     30.65 o 
   1  11  16      348.36      392.62     21.61 o 
   2  11  16      109.17      110.93     14.37 o 
   3  11  16        9.93       13.49      8.63 o 
  -5  12  16       60.69       65.68     14.09 o 
  -4  12  16       26.89       29.54      8.93 o 
  -3  12  16       23.06       18.62      8.39 o 
  -2  12  16       37.20       35.41      7.87 o 
  -1  12  16        3.95        2.43      5.68 o 
   0  12  16       21.71       22.97     10.19 o 
   1  12  16        0.50       -7.10      8.64 o 
   2  12  16       48.24       73.89     11.11 o 
  -3  13  16      368.26      443.25     19.74 o 
  -2  13  16        1.03       -5.33      6.41 o 
  -1  13  16       59.20       84.16     10.85 o 
   0  13  16      151.40      151.58     22.73 o 
 -10   1  17      746.63      789.68     31.31 o 
  -9   1  17       13.02        6.89      7.53 o 
  -8   1  17      869.20      879.46     56.35 o 
  -7   1  17     2152.07     2214.03     37.71 o 
  -6   1  17      504.94      510.90     25.88 o 
  -5   1  17       55.65       70.96     10.86 o 
  -4   1  17       57.20       53.61      8.29 o 
  -3   1  17     2777.14     2718.83     52.02 o 
  -2   1  17     1052.29      964.79     27.14 o 
  -1   1  17       98.61      112.24     10.91 o 
   0   1  17      551.60      519.62     28.11 o 
   1   1  17     1557.07     1479.19     32.25 o 
   2   1  17     1186.12     1116.74     54.29 o 
   3   1  17        4.68       15.52      9.49 o 
   4   1  17      195.67      216.71     14.05 o 
   5   1  17      380.16      397.43     18.57 o 
   6   1  17       25.92       21.94      9.81 o 
 -10   2  17      271.44      297.53     16.48 o 
  -9   2  17      588.81      539.98     34.92 o 
  -8   2  17       35.65       56.70     10.73 o 
  -7   2  17       11.19       15.97      8.15 o 
  -6   2  17       56.30       48.58      7.13 o 
  -5   2  17       70.18       61.83      7.60 o 
  -4   2  17     1693.82     1728.79     52.28 o 
  -3   2  17      131.92      145.97     11.96 o 
  -2   2  17       57.23       61.34      7.51 o 
  -1   2  17     1005.31     1047.79     25.59 o 
   0   2  17       85.87       78.91      7.90 o 
   1   2  17        6.39        5.27      5.58 o 
   2   2  17      194.79      200.11     11.82 o 
   3   2  17      283.84      294.50     20.50 o 
   4   2  17      286.45      254.08     14.57 o 
   5   2  17      342.85      346.97     17.49 o 
   6   2  17      123.09      157.79     14.06 o 
 -10   3  17        5.38       16.04      8.78 o 
  -9   3  17       40.42       79.62     24.04 o 
  -8   3  17      128.94      133.64     14.05 o 
  -7   3  17      164.19      150.38     11.39 o 
  -6   3  17        5.58        3.10      6.16 o 
  -5   3  17      379.62      364.09     13.24 o 
  -4   3  17        1.24        1.16      5.29 o 
  -3   3  17      746.26      702.48     27.66 o 
  -2   3  17        9.82        4.03      4.57 o 
  -1   3  17     1186.84     1182.81     21.34 o 
   0   3  17        3.28        7.86      4.94 o 
   1   3  17      183.32      190.73      9.50 o 
   2   3  17       22.43       17.11      6.84 o 
   3   3  17      149.92      141.23     11.31 o 
   4   3  17        0.13       -6.52      7.06 o 
   5   3  17       21.50       14.57      9.91 o 
   6   3  17       23.11       19.35     11.78 o 
 -10   4  17       28.45       21.10      8.52 o 
  -9   4  17      219.19      220.82     17.36 o 
  -8   4  17      247.63      276.03     15.23 o 
  -7   4  17      381.79      377.93     16.75 o 
  -6   4  17      395.25      373.58     16.15 o 
  -5   4  17     1429.57     1373.11     37.67 o 
  -4   4  17      751.61      770.32     23.58 o 
  -3   4  17      940.19      888.25     18.76 o 
  -2   4  17     2041.46     2022.75     26.54 o 
  -1   4  17     1224.51     1206.38     21.88 o 
   0   4  17      867.02      890.85     18.93 o 
   1   4  17      152.97      148.38      9.12 o 
   2   4  17      276.77      296.20     14.40 o 
   3   4  17      256.77      294.48     29.05 o 
   4   4  17      137.34      181.31     14.35 o 
   5   4  17        0.19        4.17      8.08 o 
   6   4  17     1275.51     1310.72     34.21 o 
  -9   5  17        3.07       -3.36      7.29 o 
  -8   5  17       19.32       19.22     11.76 o 
  -7   5  17       81.82       60.77      9.47 o 
  -6   5  17       53.59       48.48      8.48 o 
  -5   5  17       30.86       31.76      7.62 o 
  -4   5  17       62.71       59.53      8.36 o 
  -3   5  17     1043.18     1057.55     33.73 o 
  -2   5  17     2374.95     2310.55     29.28 o 
  -1   5  17      471.78      471.74     12.41 o 
   0   5  17       22.68       22.91      5.77 o 
   1   5  17      237.21      251.26     11.82 o 
   2   5  17       19.60        9.00      7.33 o 
   3   5  17      265.30      281.12     15.11 o 
   4   5  17      732.50      721.63     23.61 o 
   5   5  17      279.62      236.65     15.59 o 
   6   5  17      205.30      130.54     14.29 o 
  -9   6  17       35.69       39.71     10.41 o 
  -8   6  17      145.46      135.07     16.84 o 
  -7   6  17      200.93      204.28     13.69 o 
  -6   6  17      141.66      130.91     11.35 o 
  -5   6  17      643.85      643.86     20.84 o 
  -4   6  17      228.10      224.35     13.19 o 
  -3   6  17        5.82        4.33     11.12 o 
  -2   6  17       47.25       35.63      6.32 o 
  -1   6  17      229.86      241.27     12.14 o 
   0   6  17      566.56      549.81     14.29 o 
   1   6  17      319.66      306.77     12.24 o 
   2   6  17      512.36      500.83     18.57 o 
   3   6  17      161.66      173.20     20.99 o 
   4   6  17        0.14        3.78      8.20 o 
   5   6  17      619.62      700.25     24.66 o 
  -9   7  17      128.52      106.48     12.67 o 
  -8   7  17        1.64       -5.96      7.47 o 
  -7   7  17      577.01      631.79     22.19 o 
  -6   7  17      389.81      382.67     24.54 o 
  -5   7  17        3.44       -2.62      6.56 o 
  -4   7  17     1070.06     1031.98     26.35 o 
  -3   7  17     1656.13     1654.73     33.50 o 
  -2   7  17     1064.32     1091.03     22.32 o 
  -1   7  17        0.49        2.33      4.93 o 
   0   7  17      290.76      304.86     12.14 o 
   1   7  17     1378.24     1419.34     30.24 o 
   2   7  17      270.31      275.24     15.13 o 
   3   7  17      412.63      397.44     17.96 o 
   4   7  17     1091.05     1129.49     29.92 o 
   5   7  17        4.30        1.75      8.63 o 
  -8   8  17       81.48       90.25     11.83 o 
  -7   8  17       17.09       18.74      8.83 o 
  -6   8  17       16.36       24.00      8.36 o 
  -5   8  17        0.12        3.34      6.71 o 
  -4   8  17       75.27       80.55     10.04 o 
  -3   8  17        0.27        0.30      6.53 o 
  -2   8  17       38.53       46.69      7.23 o 
  -1   8  17      227.99      214.52     12.76 o 
   0   8  17        5.62        2.18      5.34 o 
   1   8  17        5.90       21.22      9.23 o 
   2   8  17      151.93      155.37     15.48 o 
   3   8  17      100.84      107.47     12.03 o 
   4   8  17        9.58       12.57     11.64 o 
  -8   9  17       68.22       66.19     11.33 o 
  -7   9  17      186.46      167.85     14.00 o 
  -6   9  17       94.63      108.75     11.93 o 
  -5   9  17      134.12      140.47     12.15 o 
  -4   9  17       45.45       42.95     10.47 o 
  -3   9  17      187.86      154.16     12.05 o 
  -2   9  17     1299.00     1276.09     26.39 o 
  -1   9  17      330.20      294.67     14.74 o 
   0   9  17      225.77      210.99     11.15 o 
   1   9  17      498.54      470.38     39.94 o 
   2   9  17       42.27       52.57     12.26 o 
   3   9  17       19.77       30.36     11.10 o 
   4   9  17      273.70      270.18     14.27 o 
  -7  10  17       19.02       29.97      9.65 o 
  -6  10  17      727.25      757.75     25.17 o 
  -5  10  17     1352.33     1331.01     32.54 o 
  -4  10  17     1219.21     1195.75     30.16 o 
  -3  10  17       83.24       70.48      9.96 o 
  -2  10  17        5.36        9.37      6.20 o 
  -1  10  17      901.42      919.54     25.27 o 
   0  10  17       17.60       23.02      6.74 o 
   1  10  17       31.56       23.17     10.25 o 
   2  10  17      878.49      925.35     33.03 o 
   3  10  17      484.17      545.43     21.42 o 
  -6  11  17       59.81       45.37     12.01 o 
  -5  11  17       14.84       15.03      8.81 o 
  -4  11  17       75.16       73.60     10.48 o 
  -3  11  17       22.72       29.60      8.84 o 
  -2  11  17      296.70      285.74     17.69 o 
  -1  11  17       40.41       25.39      9.49 o 
   0  11  17      143.22      123.44     15.09 o 
   1  11  17       49.02       42.15     11.13 o 
   2  11  17      311.41      358.13     33.77 o 
  -4  12  17      511.70      511.86     20.96 o 
  -3  12  17       22.22       27.90      8.97 o 
  -2  12  17      105.91      113.51     10.61 o 
  -1  12  17      594.62      589.52     21.47 o 
   0  12  17      258.00      281.28     20.18 o 
 -10   0  18      694.50      785.63     46.14 o 
  -9   0  18     1052.73     1149.90     53.05 o 
  -8   0  18      744.80      718.80     26.28 o 
  -7   0  18        4.70       21.20     10.80 o 
  -6   0  18      342.39      349.88     24.02 o 
  -5   0  18       71.10       80.44     13.93 o 
  -4   0  18      728.12      707.24     32.87 o 
  -3   0  18       12.87       18.59     10.86 o 
  -2   0  18     2333.43     2457.01     68.61 o 
  -1   0  18      507.50      479.58     28.88 o 
   0   0  18        2.90        9.47     11.67 o 
   1   0  18        5.12       23.91     13.01 o 
   2   0  18      852.45      848.05     41.27 o 
   3   0  18       61.08       33.85     14.75 o 
   4   0  18       14.76        7.99     13.72 o 
   5   0  18       45.04       70.05     21.30 o 
   6   0  18      606.69      679.28     44.91 o 
 -10   1  18      366.29      427.79     25.46 o 
  -9   1  18      153.19      142.54     12.57 o 
  -8   1  18      190.55      201.25     15.80 o 
  -7   1  18      115.92      136.31     10.51 o 
  -6   1  18      180.09      180.12     11.26 o 
  -5   1  18      414.90      420.88     18.18 o 
  -4   1  18       50.93       55.14      9.00 o 
  -3   1  18       41.85       56.37      9.48 o 
  -2   1  18       23.61       30.04      8.33 o 
  -1   1  18       23.71       33.99      8.51 o 
   0   1  18       52.48       48.45     12.80 o 
   1   1  18      666.76      615.85     24.33 o 
   2   1  18       91.71      104.90     13.13 o 
   3   1  18        6.02       18.76      9.98 o 
   4   1  18      280.56      292.59     20.78 o 
   5   1  18       94.72       71.72     21.05 o 
   6   1  18       16.90       12.78     12.65 o 
 -10   2  18      294.20      328.96     17.63 o 
  -9   2  18      248.79      232.68     17.79 o 
  -8   2  18      545.73      583.62     43.88 o 
  -7   2  18      143.24       88.40     11.96 o 
  -6   2  18        7.12        6.79      7.76 o 
  -5   2  18       66.87       59.39      7.94 o 
  -4   2  18      281.55      286.93     15.86 o 
  -3   2  18        6.30       11.27      7.01 o 
  -2   2  18     1135.74     1077.84     42.01 o 
  -1   2  18      517.79      488.38     32.46 o 
   0   2  18      386.34      403.59     19.31 o 
   1   2  18      316.75      310.44     18.48 o 
   2   2  18      118.41      127.19     18.54 o 
   3   2  18        1.87        1.84      6.74 o 
   4   2  18       27.96       28.20      8.71 o 
   5   2  18      111.89      122.93     12.88 o 
   6   2  18       49.22       51.88     13.11 o 
  -9   3  18       41.84       47.30     21.76 o 
  -8   3  18      746.46      749.56     28.60 o 
  -7   3  18      303.36      325.03     19.20 o 
  -6   3  18      582.38      528.90     23.12 o 
  -5   3  18      214.63      169.12     14.10 o 
  -4   3  18     1600.46     1653.51     31.44 o 
  -3   3  18     1969.99     1985.83     34.99 o 
  -2   3  18       29.50       31.15      8.03 o 
  -1   3  18      313.92      317.18     11.78 o 
   0   3  18        6.05        7.25      5.14 o 
   1   3  18      967.13      997.54     20.72 o 
   2   3  18      243.07      301.71     14.69 o 
   3   3  18        3.30       -1.22      7.00 o 
   4   3  18      865.01      840.93     25.25 o 
   5   3  18      370.08      387.19     19.02 o 
  -9   4  18      133.56      134.15     12.56 o 
  -8   4  18      166.26      200.14     13.82 o 
  -7   4  18       55.14       41.67      8.54 o 
  -6   4  18      853.93      784.65     23.02 o 
  -5   4  18       14.25       10.58      6.54 o 
  -4   4  18      930.65      916.71     32.60 o 
  -3   4  18      372.29      369.39     15.00 o 
  -2   4  18      195.67      184.28     12.02 o 
  -1   4  18       99.53      108.50      8.11 o 
   0   4  18      444.15      454.59     14.14 o 
   1   4  18      131.49      113.70      8.46 o 
   2   4  18      194.08      196.36     12.85 o 
   3   4  18      277.10      304.70     15.83 o 
   4   4  18      203.16      213.13     14.58 o 
   5   4  18        1.26      -10.81      8.06 o 
  -9   5  18      159.62      176.96     17.29 o 
  -8   5  18       43.75       52.79     14.39 o 
  -7   5  18      880.75      899.77     42.92 o 
  -6   5  18     1266.46     1170.12     28.88 o 
  -5   5  18        3.36        7.68      6.80 o 
  -4   5  18       39.76       39.88      8.08 o 
  -3   5  18      102.43       86.62      9.54 o 
  -2   5  18      451.54      436.59     14.06 o 
  -1   5  18        8.05        0.32      4.86 o 
   0   5  18       16.68       22.82      5.99 o 
   1   5  18     1629.07     1627.77     35.47 o 
   2   5  18      135.35      139.22     11.47 o 
   3   5  18       14.48       17.73      8.30 o 
   4   5  18      277.89      272.64     16.53 o 
   5   5  18       39.03       50.13     11.00 o 
  -9   6  18      100.91       82.84     14.31 o 
  -8   6  18      298.58      313.33     17.47 o 
  -7   6  18       24.84       25.88      8.63 o 
  -6   6  18      222.97      203.84     13.59 o 
  -5   6  18       93.29       97.81     11.70 o 
  -4   6  18      673.54      653.59     21.09 o 
  -3   6  18      461.64      477.75     18.09 o 
  -2   6  18        8.88       16.66      5.84 o 
  -1   6  18      105.54      100.48      8.65 o 
   0   6  18        4.39        1.40      5.14 o 
   1   6  18        0.15        3.65      6.68 o 
   2   6  18     1225.32     1231.45     29.16 o 
   3   6  18      846.96      861.40     25.20 o 
   4   6  18      113.97      116.67     12.50 o 
   5   6  18        5.02       -2.85      9.16 o 
  -8   7  18       24.98       15.58      9.14 o 
  -7   7  18      146.15      153.01     13.12 o 
  -6   7  18       79.22       71.63     10.38 o 
  -5   7  18      174.13      182.79     14.89 o 
  -4   7  18        6.28        4.26      7.94 o 
  -3   7  18      320.24      333.93     23.24 o 
  -2   7  18      253.39      217.73     11.16 o 
  -1   7  18        5.57       -4.29      4.64 o 
   0   7  18       92.82      107.88      8.67 o 
   1   7  18       23.24       25.11      9.74 o 
   2   7  18       53.18       38.03     18.81 o 
   3   7  18       15.94        8.38      8.35 o 
   4   7  18      497.23      522.91     21.51 o 
  -8   8  18      243.70      246.84     19.28 o 
  -7   8  18        0.45       -8.54      7.37 o 
  -6   8  18       72.85       67.18     10.47 o 
  -5   8  18      892.80      966.64     27.26 o 
  -4   8  18     1174.70     1202.17     36.26 o 
  -3   8  18      432.34      421.77     17.74 o 
  -2   8  18        2.00        3.54      5.55 o 
  -1   8  18      635.05      610.08     24.33 o 
   0   8  18       19.94       16.63      6.35 o 
   1   8  18      108.56      123.28     29.57 o 
   2   8  18     1195.46     1204.14     37.04 o 
   3   8  18      879.91      855.14     26.11 o 
   4   8  18       50.61       43.82     10.96 o 
  -7   9  18       66.78       27.46      9.73 o 
  -6   9  18      338.38      363.39     18.50 o 
  -5   9  18        0.45       -4.35      7.09 o 
  -4   9  18       33.13       32.91      9.23 o 
  -3   9  18       62.45       73.48     10.03 o 
  -2   9  18      160.62      171.72     11.37 o 
  -1   9  18        1.04       -1.76      4.88 o 
   0   9  18       15.51       18.16      6.54 o 
   1   9  18      627.03      627.77     26.63 o 
   2   9  18      210.24      203.45     17.89 o 
   3   9  18       33.38       59.37     13.01 o 
  -6  10  18      230.53      214.07     30.58 o 
  -5  10  18      192.81      215.46     14.86 o 
  -4  10  18       52.91       59.66     10.42 o 
  -3  10  18       18.08        4.44      7.44 o 
  -2  10  18      126.17      118.69     10.05 o 
  -1  10  18     1212.34     1203.11     29.53 o 
   0  10  18       34.77       59.62     16.59 o 
   1  10  18        2.26       13.25     10.17 o 
   2  10  18      308.17      401.74     23.43 o 
  -5  11  18       52.29       53.57     10.94 o 
  -4  11  18      483.77      538.19     21.37 o 
  -3  11  18      484.41      501.58     20.64 o 
  -2  11  18       18.66       14.39      7.19 o 
  -1  11  18      363.78      379.14     18.81 o 
   0  11  18      156.37      117.56     14.84 o 
   1  11  18       80.67       56.37     14.49 o 
  -9   1  19        0.13      -10.16      9.55 o 
  -8   1  19      320.35      339.60     20.03 o 
  -7   1  19      118.52      139.62     33.82 o 
  -6   1  19       56.76       60.56      8.33 o 
  -5   1  19       29.70       20.51      7.19 o 
  -4   1  19       48.05       49.71      9.19 o 
  -3   1  19     1168.07     1159.22     31.55 o 
  -2   1  19       33.60       48.01     13.31 o 
  -1   1  19      613.03      564.71     22.60 o 
   0   1  19     1018.89      945.22     56.33 o 
   1   1  19     1481.42     1437.10     81.83 o 
   2   1  19      370.67      335.30     20.18 o 
   3   1  19      663.45      632.37     33.62 o 
   4   1  19       38.31       43.55     22.25 o 
   5   1  19      112.23       88.85     16.04 o 
  -9   2  19      268.24      302.13     20.24 o 
  -8   2  19      128.25      145.66     15.25 o 
  -7   2  19        9.03        7.55      8.12 o 
  -6   2  19      222.18      241.11     17.15 o 
  -5   2  19      593.92      624.97     19.20 o 
  -4   2  19     2187.68     2148.27     38.72 o 
  -3   2  19      864.47      813.82     26.12 o 
  -2   2  19      176.88      176.57     13.80 o 
  -1   2  19       77.69       76.15     10.69 o 
   0   2  19      144.03      142.87     13.65 o 
   1   2  19        0.10       31.27      9.70 o 
   2   2  19      331.82      366.00     34.56 o 
   3   2  19      133.65      128.36     26.19 o 
   4   2  19      218.92      181.54     34.64 o 
   5   2  19       37.04       53.97     14.72 o 
  -9   3  19      217.96      234.77     18.27 o 
  -8   3  19       30.12       28.00     10.47 o 
  -7   3  19       62.52       74.62     12.31 o 
  -6   3  19      181.67      138.24     13.90 o 
  -5   3  19      342.52      367.33     19.73 o 
  -4   3  19       43.45       45.18      7.69 o 
  -3   3  19     1164.51     1132.28     25.96 o 
  -2   3  19      763.12      754.75     28.55 o 
  -1   3  19        6.68       -4.52      5.77 o 
   0   3  19       20.69       25.94      7.34 o 
   1   3  19       44.30       49.68      9.54 o 
   2   3  19       27.68       23.23     25.14 o 
   3   3  19       72.56       80.95     10.72 o 
   4   3  19      120.92      128.93     12.64 o 
   5   3  19       54.42       44.79     11.16 o 
  -9   4  19      500.32      495.57     25.65 o 
  -8   4  19      733.27      747.57     29.41 o 
  -7   4  19       18.57       18.95      7.93 o 
  -6   4  19       24.84       17.79      7.57 o 
  -5   4  19      420.64      404.26     21.09 o 
  -4   4  19        4.15        6.47      9.17 o 
  -3   4  19       76.92       62.93     11.39 o 
  -2   4  19     1318.87     1433.36     29.87 o 
  -1   4  19      445.09      481.59     23.41 o 
   0   4  19      575.88      598.01     19.67 o 
   1   4  19      125.84      123.53      9.16 o 
   2   4  19      487.36      496.82     18.68 o 
   3   4  19      242.06      279.22     15.82 o 
   4   4  19       51.10       43.60      9.87 o 
   5   4  19      300.73      352.62     19.28 o 
  -8   5  19       80.36       72.98     10.83 o 
  -7   5  19       20.94       22.58      8.58 o 
  -6   5  19      160.04      147.81     12.23 o 
  -5   5  19      199.10      193.45     13.24 o 
  -4   5  19     1240.39     1199.38     29.00 o 
  -3   5  19     1133.02     1101.21     26.28 o 
  -2   5  19        0.51        4.74      6.23 o 
  -1   5  19        7.85        5.01      5.35 o 
   0   5  19        5.58        9.45      5.82 o 
   1   5  19       29.98       25.72      7.77 o 
   2   5  19      402.26      439.34     23.44 o 
   3   5  19        3.70       19.63      8.43 o 
   4   5  19       19.01        5.10      9.73 o 
  -8   6  19      574.34      565.85     22.59 o 
  -7   6  19       69.34       63.51     12.45 o 
  -6   6  19       74.98       77.62     10.47 o 
  -5   6  19      350.40      367.58     17.40 o 
  -4   6  19      113.98      108.30     11.09 o 
  -3   6  19      290.91      288.89     13.44 o 
  -2   6  19      646.44      626.53     17.25 o 
  -1   6  19      424.05      430.71     20.47 o 
   0   6  19      200.73      223.49     13.05 o 
   1   6  19      109.23      110.24     10.82 o 
   2   6  19       23.85       25.81      8.47 o 
   3   6  19        1.21        3.25      8.12 o 
   4   6  19      156.46      136.33     13.51 o 
  -8   7  19      594.65      637.53     23.90 o 
  -7   7  19      231.61      205.23     14.85 o 
  -6   7  19       93.19       99.65     11.30 o 
  -5   7  19      175.62      161.15     13.24 o 
  -4   7  19       82.21       94.09     12.99 o 
  -3   7  19      151.82      185.60     11.94 o 
  -2   7  19       29.17       28.18      6.50 o 
  -1   7  19      164.70      176.76     12.07 o 
   0   7  19      291.63      266.73     14.22 o 
   1   7  19      487.80      513.32     24.04 o 
   2   7  19      231.56      235.13     14.98 o 
   3   7  19       93.72       83.67     11.57 o 
  -7   8  19       54.43       66.42     11.04 o 
  -6   8  19      149.71      133.20     12.75 o 
  -5   8  19      210.47      212.90     14.50 o 
  -4   8  19      609.44      622.95     21.92 o 
  -3   8  19      412.31      432.89     15.68 o 
  -2   8  19      245.68      238.55     12.21 o 
  -1   8  19        9.29       10.12      5.24 o 
   0   8  19        9.82        4.95      7.25 o 
   1   8  19        5.65        5.53      9.26 o 
   2   8  19      105.22       86.26     13.66 o 
   3   8  19       34.49       32.18     11.85 o 
  -6   9  19      413.87      394.17     19.74 o 
  -5   9  19       90.76       88.93     11.33 o 
  -4   9  19       89.30       98.07     11.26 o 
  -3   9  19       11.96       20.41      7.12 o 
  -2   9  19      430.39      452.39     16.22 o 
  -1   9  19        7.42       12.83      6.30 o 
   0   9  19      771.35      743.12     29.25 o 
   1   9  19      764.40      840.58     31.68 o 
   2   9  19        0.20       -5.17     12.83 o 
  -5  10  19      825.80      863.61     27.23 o 
  -4  10  19      134.32      146.94     13.33 o 
  -3  10  19      196.93      221.64     16.32 o 
  -2  10  19        0.77       -1.15      6.31 o 
  -1  10  19        1.35       -2.13      5.93 o 
   0  10  19      156.05      144.04     22.97 o 
   1  10  19      536.62      582.72     27.72 o 
  -2  11  19      160.38      160.03     14.49 o 
  -9   0  20     1374.43     1528.46     64.98 o 
  -8   0  20      319.01      292.33     30.36 o 
  -7   0  20       50.56       59.24     14.23 o 
  -6   0  20       55.56       48.08     13.52 o 
  -5   0  20      467.28      480.51     28.93 o 
  -4   0  20        4.22       17.51     11.21 o 
  -3   0  20       30.81       24.27     12.80 o 
  -2   0  20     2723.35     2705.71     76.81 o 
  -1   0  20      535.58      498.43     31.95 o 
   0   0  20     2829.28     2660.09     78.24 o 
   1   0  20        4.46       30.52     14.23 o 
   2   0  20      189.91      229.29     26.11 o 
   3   0  20      414.73      385.93     32.51 o 
   4   0  20      568.25      546.97     39.94 o 
  -9   1  20        3.83       -1.09     10.70 o 
  -8   1  20      101.03      114.95     14.19 o 
  -7   1  20       95.13       76.42     12.05 o 
  -6   1  20      732.46      769.37     22.17 o 
  -5   1  20       45.05       49.33      9.46 o 
  -4   1  20      113.52      106.01     19.97 o 
  -3   1  20      419.12      462.89     20.66 o 
  -2   1  20      868.27      861.58     33.41 o 
  -1   1  20        4.19       16.38      9.10 o 
   0   1  20      387.86      428.98     21.20 o 
   1   1  20      198.81      217.56     17.22 o 
   2   1  20       28.58       29.08     14.36 o 
   3   1  20        0.34        6.74     10.46 o 
   4   1  20       87.08      139.32     17.01 o 
  -9   2  20      424.89      442.33     24.11 o 
  -8   2  20      361.44      392.44     22.30 o 
  -7   2  20       50.37       43.64     10.79 o 
  -6   2  20        9.92        4.55      8.57 o 
  -5   2  20      317.41      309.84     14.65 o 
  -4   2  20      148.38      164.98     11.72 o 
  -3   2  20      447.74      479.22     21.16 o 
  -2   2  20     1835.14     1774.17     41.64 o 
  -1   2  20      643.38      561.31     23.23 o 
   0   2  20      286.76      256.68     17.18 o 
   1   2  20        6.51        4.76      8.40 o 
   2   2  20       11.88       19.09     13.88 o 
   3   2  20       48.25       61.42     20.99 o 
   4   2  20       46.60       38.36     12.89 o 
  -8   3  20      417.99      449.50     23.65 o 
  -7   3  20       53.24       80.07     15.52 o 
  -6   3  20      159.49      170.70     18.48 o 
  -5   3  20       42.44       64.58     11.83 o 
  -4   3  20      670.65      645.92     26.08 o 
  -3   3  20     1179.88     1205.02     30.52 o 
  -2   3  20       50.43       45.05      8.14 o 
  -1   3  20       17.75       16.44      7.18 o 
   0   3  20       84.33      100.57     10.13 o 
   1   3  20      419.46      462.82     22.69 o 
   2   3  20      248.55      240.62     34.15 o 
   3   3  20       53.76       70.91     14.95 o 
   4   3  20      945.85     1006.17     37.79 o 
  -8   4  20       46.49       57.17     12.60 o 
  -7   4  20       17.81        9.21     13.42 o 
  -6   4  20      162.18      146.83     15.14 o 
  -5   4  20      623.56      584.54     38.02 o 
  -4   4  20     1127.94     1163.05     35.28 o 
  -3   4  20       31.60       46.76     11.16 o 
  -2   4  20      135.89      149.03     20.57 o 
  -1   4  20       15.07       14.30      7.00 o 
   0   4  20      112.40      115.92     10.60 o 
   1   4  20      156.75      171.66     15.77 o 
   2   4  20        0.03       -3.96      8.61 o 
   3   4  20       17.61       15.32     11.17 o 
   4   4  20       58.37       69.66     14.52 o 
  -8   5  20      241.39      243.26     16.20 o 
  -7   5  20      764.29      759.46     25.08 o 
  -6   5  20      507.32      535.24     20.67 o 
  -5   5  20      119.08      127.10     12.24 o 
  -4   5  20     1696.13     1696.74     61.29 o 
  -3   5  20      763.94      744.24     27.73 o 
  -2   5  20      330.01      347.72     20.37 o 
  -1   5  20        6.65        8.48     12.01 o 
   0   5  20       48.99       46.01      7.47 o 
   1   5  20      629.20      656.70     21.22 o 
   2   5  20      207.62      182.49     16.08 o 
   3   5  20      321.71      318.30     17.42 o 
  -7   6  20      375.18      420.93     19.90 o 
  -6   6  20      561.21      534.95     22.41 o 
  -5   6  20     1987.38     1919.51     39.74 o 
  -4   6  20     1845.60     1908.70     38.86 o 
  -3   6  20      187.10      171.27     10.95 o 
  -2   6  20      297.24      312.96     23.08 o 
  -1   6  20      220.68      223.22     16.68 o 
   0   6  20        2.30        3.74      7.06 o 
   1   6  20      445.26      458.08     18.38 o 
   2   6  20      763.05      829.65     25.20 o 
   3   6  20      372.08      332.43     17.68 o 
  -7   7  20      395.91      370.17     25.23 o 
  -6   7  20      190.25      207.81     15.14 o 
  -5   7  20       91.74       75.57     10.79 o 
  -4   7  20       54.07       44.29      9.35 o 
  -3   7  20       48.72       38.60      7.56 o 
  -2   7  20        1.95        0.66      5.75 o 
  -1   7  20        0.01       -1.81      5.49 o 
   0   7  20      663.04      630.78     48.34 o 
   1   7  20        0.14       12.56     10.13 o 
   2   7  20       60.83       59.26     12.79 o 
  -6   8  20      501.49      502.41     21.32 o 
  -5   8  20      652.66      698.02     24.37 o 
  -4   8  20      187.68      190.04     14.20 o 
  -3   8  20        0.02        1.14      6.25 o 
  -2   8  20      386.46      413.26     15.48 o 
  -1   8  20      908.50      888.28     38.38 o 
   0   8  20      114.38      131.86     14.99 o 
   1   8  20      421.24      446.81     23.93 o 
   2   8  20      515.18      542.83     26.77 o 
  -5   9  20       85.55       80.48     11.78 o 
  -4   9  20        1.89       -0.22      7.69 o 
  -3   9  20      141.93      122.83     10.51 o 
  -2   9  20        4.49        7.46      6.49 o 
  -1   9  20        0.12        1.50      6.32 o 
   0   9  20      305.37      347.41     22.08 o 
  -3  10  20       20.53       24.62      7.98 o 
  -2  10  20        1.87        3.93      6.84 o 
  -8   1  21       70.84       87.46     21.15 o 
  -7   1  21      711.08      739.10     28.83 o 
  -6   1  21      511.47      534.66     24.63 o 
  -5   1  21       33.43       25.86      8.84 o 
  -4   1  21       34.63       34.95     12.85 o 
  -3   1  21      316.60      363.46     19.51 o 
  -2   1  21      371.22      415.88     20.65 o 
  -1   1  21      376.21      385.22     20.22 o 
   0   1  21      152.78      199.68     16.41 o 
   1   1  21      365.72      413.98     31.31 o 
   2   1  21      568.37      635.63     52.31 o 
   3   1  21      102.41      102.02     15.61 o 
  -8   2  21      384.49      375.36     31.39 o 
  -7   2  21        6.74       -0.20      8.88 o 
  -6   2  21       62.13       65.33     12.07 o 
  -5   2  21      407.89      386.98     21.19 o 
  -4   2  21      178.81      197.97     12.82 o 
  -3   2  21      111.25       95.61      9.92 o 
  -2   2  21      763.45      784.85     27.61 o 
  -1   2  21       89.90      136.51     26.37 o 
   0   2  21      223.07      191.97     16.45 o 
   1   2  21      113.91      105.70     21.28 o 
   2   2  21      192.53      201.48     29.19 o 
   3   2  21      613.65      674.93     31.03 o 
  -8   3  21      114.77      109.97     15.41 o 
  -7   3  21      145.56      149.04     15.81 o 
  -6   3  21        4.83       11.92      9.57 o 
  -5   3  21      243.18      226.92     17.26 o 
  -4   3  21      109.78      142.50     19.00 o 
  -3   3  21       75.51       97.86     10.13 o 
  -2   3  21      246.35      260.28     20.66 o 
  -1   3  21       12.62       19.82      7.66 o 
   0   3  21      165.09      177.26     12.72 o 
   1   3  21      189.48      224.72     20.64 o 
   2   3  21       22.89       14.09     10.49 o 
   3   3  21        5.39       22.45     17.59 o 
  -7   4  21       93.20      111.57     23.35 o 
  -6   4  21       30.03       27.13     10.94 o 
  -5   4  21     2019.31     1920.23     48.14 o 
  -4   4  21      382.49      380.42     23.12 o 
  -3   4  21       20.67       22.46      9.67 o 
  -2   4  21      283.41      308.44     35.33 o 
  -1   4  21      315.14      319.55     15.52 o 
   0   4  21      106.26      129.33     22.57 o 
   1   4  21       12.71       23.73     15.92 o 
   2   4  21      156.94      187.94     18.05 o 
   3   4  21      177.74      161.99     18.08 o 
  -7   5  21        5.24       -0.34     10.73 o 
  -6   5  21       55.56       43.32     21.15 o 
  -5   5  21       34.02       41.17     11.48 o 
  -4   5  21       25.54       39.33     18.10 o 
  -3   5  21       86.50       91.62     12.92 o 
  -2   5  21        2.30       -6.51      7.67 o 
  -1   5  21       77.89       44.17     24.25 o 
   0   5  21      242.80      263.25     14.88 o 
   1   5  21       27.32       36.68     11.10 o 
   2   5  21      389.10      466.28     30.34 o 
  -6   6  21        9.26       19.80     12.52 o 
  -5   6  21        0.66        4.00      7.66 o 
  -4   6  21       24.18       37.17      9.14 o 
  -3   6  21       51.51       59.25     11.84 o 
  -2   6  21      131.30      128.79     30.01 o 
  -1   6  21      322.92      303.75     28.83 o 
   0   6  21      210.76      189.61     24.58 o 
   1   6  21       57.91       82.85     20.17 o 
   2   6  21      320.25      321.70     30.11 o 
  -6   7  21      371.67      328.00     18.27 o 
  -5   7  21      417.33      424.38     19.74 o 
  -4   7  21       20.42       23.45      8.69 o 
  -3   7  21      241.99      226.20     14.98 o 
  -2   7  21      230.66      222.39     17.48 o 
  -1   7  21        0.29        2.40      6.70 o 
   0   7  21     1396.78     1326.62     39.13 o 
   1   7  21      121.29      187.03     17.42 o 
  -5   8  21      320.36      349.57     18.71 o 
  -4   8  21        0.16       -9.19      6.41 o 
  -3   8  21        5.55        5.07      6.91 o 
  -2   8  21       12.71       14.78      6.89 o 
  -1   8  21      256.03      239.40     14.75 o 
   0   8  21        1.49       20.07     10.74 o 
  -7   0  22      220.72      204.97     27.65 o 
  -6   0  22       52.66       75.12     16.69 o 
  -5   0  22        7.04       -8.14     10.86 o 
  -4   0  22        4.01       -3.94     10.34 o 
  -3   0  22       62.56       58.83     16.13 o 
  -2   0  22     3154.83     2991.58     85.31 o 
  -1   0  22      653.71      656.50     38.15 o 
   0   0  22      141.88      119.61     21.05 o 
   1   0  22        4.95       12.85     13.72 o 
   2   0  22       60.69       65.34     20.07 o 
  -7   1  22      270.53      256.80     23.04 o 
  -6   1  22       92.51       92.48     13.32 o 
  -5   1  22        2.67        0.42      8.68 o 
  -4   1  22        0.34        0.68     12.78 o 
  -3   1  22      147.86      156.27     14.44 o 
  -2   1  22      389.22      355.99     20.47 o 
  -1   1  22       33.62       42.53     11.42 o 
   0   1  22        0.52       23.88      9.81 o 
   1   1  22      166.04      175.70     17.02 o 
   2   1  22      505.65      503.76     26.45 o 
  -7   2  22       49.65       40.78     11.88 o 
  -6   2  22      597.65      653.38     27.72 o 
  -5   2  22       51.47       45.80     11.68 o 
  -4   2  22       59.80       51.38     19.43 o 
  -3   2  22        1.87        8.99      7.18 o 
  -2   2  22      104.84      105.03     10.68 o 
  -1   2  22      409.98      385.31     21.45 o 
   0   2  22       39.21       27.87      8.65 o 
   1   2  22      235.33      252.82     27.55 o 
   2   2  22       48.74       64.15     15.62 o 
  -7   3  22      812.20      845.95     32.25 o 
  -6   3  22      444.45      497.77     24.98 o 
  -5   3  22        1.69       -8.10      8.72 o 
  -4   3  22      404.21      431.24     26.47 o 
  -3   3  22      568.48      576.60     26.02 o 
  -2   3  22       98.47       88.89     15.16 o 
  -1   3  22        6.57        3.02      8.36 o 
   0   3  22      325.91      335.12     16.90 o 
   1   3  22      153.70      184.44     28.60 o 
   2   3  22      117.45      107.38     16.04 o 
  -6   4  22      161.07      161.14     16.54 o 
  -5   4  22       75.31       68.01     13.47 o 
  -4   4  22        6.34      -10.55     13.62 o 
  -3   4  22        1.02       -1.23      8.89 o 
  -2   4  22       13.64        5.39      9.48 o 
  -1   4  22        4.76        1.99      6.76 o 
   0   4  22      187.60      206.74     13.87 o 
   1   4  22       80.69       98.20     22.99 o 
   2   4  22        5.90        1.01     10.41 o 
  -6   5  22       10.43       33.70     11.92 o 
  -5   5  22       44.69       47.14     12.45 o 
  -4   5  22      991.35     1017.63     35.26 o 
  -3   5  22      147.84      175.25     16.74 o 
  -2   5  22      236.12      262.44     20.43 o 
  -1   5  22        7.70        1.86      7.15 o 
   0   5  22      340.96      327.25     31.13 o 
   1   5  22       98.04      101.38     14.73 o 
  -5   6  22      114.90      118.24     15.47 o 
  -4   6  22      338.03      339.48     21.72 o 
  -3   6  22        1.28       -2.98      9.28 o 
  -2   6  22       20.70       22.22     10.54 o 
   0   6  22      198.80      234.77     27.55 o 
  -4   7  22       36.01       48.67      9.98 o 
  -3   7  22       33.71       36.47     11.67 o 
  -2   7  22       27.62       23.22     11.24 o 
  -1   7  22        6.58        7.88      9.56 o 
  -6   1  23      434.07      457.62     52.02 o 
  -5   1  23        1.92       -5.54     11.47 o 
  -4   1  23      350.37      341.87     20.02 o 
  -3   1  23      292.49      309.23     19.46 o 
  -2   1  23     1775.13     1698.65     43.92 o 
  -1   1  23      694.26      693.57     28.69 o 
   0   1  23       71.96       73.31     13.57 o 
   1   1  23      311.20      327.83     22.07 o 
  -6   2  23      130.17      131.94     15.81 o 
  -5   2  23       35.76       31.41     21.28 o 
  -4   2  23        8.46        9.12      9.71 o 
  -3   2  23      100.12      120.26     11.62 o 
  -2   2  23      610.45      672.08     22.68 o 
  -1   2  23       45.90       65.27     10.27 o 
   0   2  23       25.46       20.28      8.90 o 
   1   2  23        2.27       27.23     11.81 o 
  -6   3  23       93.50       93.08     28.27 o 
  -5   3  23      229.86      235.73     19.61 o 
  -4   3  23       11.55       16.53     10.36 o 
  -3   3  23       42.15       36.84     11.55 o 
  -2   3  23      132.28      167.36     16.09 o 
  -1   3  23        6.92        1.95     10.84 o 
   0   3  23      563.23      629.55     27.61 o 
  -5   4  23      680.21      663.09     28.93 o 
  -4   4  23      499.57      531.81     26.53 o 
  -3   4  23        7.96        2.39      9.31 o 
  -2   4  23       26.95        4.83      9.81 o 
  -1   4  23      583.40      287.77     26.78 o 
   0   4  23        4.43       18.36     10.53 o 
  -4   5  23      144.76      142.87     39.33 o 
  -3   5  23      201.39      205.94     24.12 o 
  -2   5  23       17.34       19.07     10.84 o 
  -1   5  23      195.02      176.14     25.19 o 
  -4   0  24       47.04       34.36     15.36 o 
  -3   0  24        0.82        2.56     12.39 o 
  -2   0  24       34.29       55.97     17.36 o 
  -1   0  24     2192.21     2341.08     78.29 o 
  -4   1  24       57.51       49.30     21.51 o 
  -3   1  24       85.87       61.42     12.46 o 
  -2   1  24       17.91       21.79     10.83 o 
  -1   1  24      145.87      200.52     17.91 o 
  -4   2  24      317.42      377.51     23.32 o 
  -3   2  24       18.11        2.09      9.61 o 
  -2   2  24       57.48      104.67     11.81 o 
  -1   2  24      737.39      817.38     25.81 o 
  -3   3  24       88.81      113.21     15.59 o 
  -2   3  24       11.05       25.15     10.86 o 
                                                 
